# Supplementary material for: Autoimmune demyelination alters hypothalamic transcriptome and endocrine function
Source: J Neuroinflammation. 2024 Jan 4;21:12. doi: 10.1186/s12974-023-03006-2 (PMC10768476; doi:10.1186/s12974-023-03006-2)
Supplement: Supplementary file 8 — Additional file 8: Table S1. List of primers used in qRT-PCR validation experiments. [file 12974_2023_3006_MOESM8_ESM.xlsx]

## Sheet: Sheet1
Primer	Sequence (5'>3')
Foxg1 for	CAAGGCTGACGCACTTGGA
Foxg1 rev	CTTGCCGTTCTTCTTGTCGC
Hspa1b for	GAGATCGACTCTCTGTTCGAGG
Hspa1b rev	GCCCGTTGAAGAAGTCCTG
Arl4d for	GTTCCCGTGGGATCACTTTCC
Arl4d rev	GTGTAACTCCATTCTGGCTTCC
Nr4a3 for	AGGATTCACTGATCTCCCCAA
Nr4a3 rev	GATGCAGGACAAGTCCATTGC
Fosl2 for	CCAGCAGAAGTTCCGGGTAG
Fosl2 rev	GTAGGGATGTGAGCGTGGATA
Fosb for	TTTTCCCGGAGACTACGACTC
Fosb rev	GTGATTGCGGTGACCGTTG
Chrna2 for	TTATCTCTGGTGTCTGCTTCTGA
Chrna2 rev	CCCAGCGATTGTAGCCTCC
Fndc3c1 for	ATGGCGGTGTGTTCTAATCATT
Fndc3c1 rev	AGTTGGTGCTATCAGAGGTACA
Aldh1a1 for	ATACTTGTCGGATTTAGGAGGCT
Aldh1a1 rev	GGGCCTATCTTCCAAATGAACA
Cxcl9 for	TCCTTTTGGGCATCATCTTCC
Cxcl9 rev	TTTGTAGTGGATCGTGCCTCG
Ifi205 for	AAGATCAAGGCATCTGGGAAAG
Ifi205 rev	CCTCTGGGAATGTTCTGGTTC
Cxcl10 for	CCAAGTGCTGCCGTCATTTTC
Cxcl10 rev	GGCTCGCAGGGATGATTTCAA
Cd74 for	AGTGCGACGAGAACGGTAAC
Cd74 rev	CGTTGGGGAACACACACCA
Plin4 for	GTGTCCACCAACTCACAGATG
Plin4 rev	GGACCATTCCTTTTGCAGCAT
Capn11 for	CTGCCATTGGCTCCCTTACC
Capn11 rev	GACCACGTTCAACCAGTGC
Alas2 for	GCAGCTATGTTGCTACGGTC
Alas2 rev	GATGGGGCAGCGTCCAATAC
Tdrd6 for	TTCGCTGCTCAAACGCTAC
Tdrd6 rev	GGGATGGCATACTTGGGTTACT
Serpinb1a for	ACATCCATTCACGCTTCCAAA
Serpinb1a rev	GGCCAAGTCAGCACCATACAT
Opalin for	ACACTGCCATCGAATACGACA
Opalin rev	TGGATCAAGGTAAACAGCAAAGC
Slc4a1 for	AGATCCCAGATCGAGACAGC
Slc4a1 rev	GCTCCACATAGACCTGACCG
Fcgr4 for	ATGTGGCAGCTACTACTACCA
Fcgr4 rev	ACCCACTTGGGGTCTAGGTTC
Ccl12 for	ATTTCCACACTTCTATGCCTCCT
Ccl12 rev	ATCCAGTATGGTCCTGAAGATCA
Hif3a for	GAAGTTCACATACTGCGACGA
Hif3a rev	GCAGAACAGCCAATCAGGTC
C4b for	ACTTCAGCAGCTTAGTCAGGG
C4b rev	GTCCTTTGTTTCAGGGGACAG
Fcrls for	CTTCTGGTCTTCGCTCCTGTC
Fcrls rev	ATGGTGTAGCTTGAAGCACTG
Fos for	CGGGTTTCAACGCCGACTA
Fos rev	TTGGCACTAGAGACGGACAGA
Fabp7 for	GGACACAATGCACATTCAAGAAC
Fabp7 rev	CCGAACCACAGACTTACAGTTT
Zfpm1 for	AGGAAACAGAGCAATCCCCG
Zfpm1 rev	CAGGTGGGCTCACATCTTCT
Hmgcs1 for	AACTGGTGCAGAAATCTCTAGC
Hmgcs1 rev	GGTTGAATAGCTCAGAACTAGCC
Gapdh for	CATGGCCTTCCGTGTTCCTA
Gapdh rev	CCTGCTTCACCACCTTCTTGAT
Ifnb1 for	CAGCTCCAAGAAAGGACGAAC
Ifnb1 rev	GGCAGTGTAACTCTTCTGCAT
Ifna2 for	TACTCAGCAGACCTTGAACCT
Ifna2 rev	CAGTCTTGGCAGCAAGTTGAC
Star for	ATGTTCCTCGCTACGTTCAAG
Star rev	CCCAGTGCTCTCCAGTTGAG
Cyp11a1 for	AGGTCCTTCAATGAGATCCCTT
Cyp11a1 rev	TCCCTGTAAATGGGGCCATAC
Cyp21a1 for	AGACCCTTCACGACTGTGTC
Cyp21a1 rev	CCGACTCTCTTGGATCTGCTT
Cyp11b1 for	CAGATTGTGTTTGTGACGTTGC
Cyp11b1 rev	CGGTTGAAGTACCATTCTGGC
Cyp11b2 for	TGGCTGAAGATGATACAGATCCT
Cyp11b2 rev	CACTGTGCCTGAAAATGGGC
Cyp17a1 for	GCCCAAGTCAAAGACACCTAAT
Cyp17a1 rev	GTACCCAGGCGAAGAGAATAGA
Hsd17b1 for	ACTTGGCTGTTCGCCTAGC
Hsd17b1 rev	GAGGGCATCCTTGAGTCCTG
Cyp19a1 for	ATGTTCTTGGAAATGCTGAACCC
Cyp19a1 rev	AGGACCTGGTATTGAAGACGAG
Srd5a2 for	GATCCTGTGCTTTGGGAAACC
Srd5a2 rev	GCATCCCTACCGACACCAC
Tg for	CTGGTCTTGTGGGTCTCTACT
Tg rev	CACTGGGGAACATATTCAGCC
Tpo for	CTTGGAGCTATGGCAATAATGCT
Tpo rev	GAGCTGGCTCGTTTCCACA
Foxe1 for	ATCGCGCTCATCGCTATGG
Foxe1 rev	GGGGTTGTCGCGGTAGAAC
Nkx2-1 for	AGGACACCATGCGGAACAG
Nkx2-1 rev	CCATGCCGCTCATATTCATGC
