# Supplementary material for: Autoimmune demyelination alters hypothalamic transcriptome and endocrine function
Source: J Neuroinflammation. 2024 Jan 4;21:12. doi: 10.1186/s12974-023-03006-2 (PMC10768476; doi:10.1186/s12974-023-03006-2)
Supplement: Supplementary file 9 — Additional file 9: Table S2. List of differentially expressed genes in the hypothalamus between EAE and control mice. [file 12974_2023_3006_MOESM9_ESM.xlsx]

## Sheet: 10 dpi
ensembl_gene_id	external_gene_name	log2FoldChange	pvalue	padj
ENSMUSG00000090877	Hspa1b	1.57242	3.09e-15	7.18e-11
ENSMUSG00000029135	Fosl2	0.922101	5.92e-15	7.18e-11
ENSMUSG00000108815	Gm49388	8.54238	6.48e-12	5.23e-08
ENSMUSG00000094103	Fam177a2	-1.02406	8.91e-10	5.4e-06
ENSMUSG00000020950	Foxg1	2.17389	6.02e-09	2.92e-05
ENSMUSG00000028341	Nr4a3	0.957648	3.04e-08	0.000122932
ENSMUSG00000025316	Banp	0.560075	2.01e-07	0.000696042
ENSMUSG00000002910	Arrdc2	0.836868	2.75e-07	0.000831705
ENSMUSG00000091971	Hspa1a	1.08664	5.19e-07	0.00139816
ENSMUSG00000038393	Txnip	0.666588	6.33e-07	0.00153326
ENSMUSG00000097993	Ptprv	4.50982	1.32e-06	0.00290203
ENSMUSG00000021025	Nfkbia	0.57339	1.97e-06	0.00398115
ENSMUSG00000022041	Chrna2	-1.65096	2.46e-06	0.00433294
ENSMUSG00000108112	Gm45193	-6.61345	2.5e-06	0.00433294
ENSMUSG00000044033	Ccdc141	0.568397	2.71e-06	0.00437351
ENSMUSG00000097156	Gm3764	-0.396912	3.51e-06	0.00530998
ENSMUSG00000038418	Egr1	0.786082	4.17e-06	0.00561197
ENSMUSG00000019577	Pdk4	0.68956	4.02e-06	0.00561197
ENSMUSG00000034936	Arl4d	1.02793	5.3e-06	0.00675705
ENSMUSG00000055866	Per2	0.405092	9.02e-06	0.0107238
ENSMUSG00000100220	Gm29331	-6.81225	9.29e-06	0.0107238
ENSMUSG00000082016	Pgam1-ps2	0.937984	1.33e-05	0.014641
ENSMUSG00000098650	Commd1b	-1.50731	1.55e-05	0.0163254
ENSMUSG00000033737	Fndc3c1	-1.74642	1.98e-05	0.0200381
ENSMUSG00000005483	Dnajb1	0.498082	2.25e-05	0.021849
ENSMUSG00000003545	Fosb	1.20621	2.87e-05	0.0264948
ENSMUSG00000029720	Gm20605	0.691941	2.95e-05	0.0264948
ENSMUSG00000031880	Rrad	0.832939	3.63e-05	0.0313801
ENSMUSG00000048572	Tmem252	0.864413	6.29e-05	0.0491538
ENSMUSG00000053279	Aldh1a1	-0.500874	6.28e-05	0.0491538
ENSMUSG00000118135	Gm50367	-6.06274	5.98e-05	0.0491538

## Sheet: 20 dpi
ensembl_gene_id	external_gene_name	log2FoldChange	pvalue	padj
ENSMUSG00000024222	Fkbp5	1.61375	4.79e-55	8.96e-51
ENSMUSG00000066687	Zbtb16	1.96626	1.37e-45	1.29e-41
ENSMUSG00000004328	Hif3a	2.36151	3.76e-33	2.35e-29
ENSMUSG00000033880	Lgals3bp	1.71525	6.36e-33	2.98e-29
ENSMUSG00000098973	Mir6236	-0.996832	7.12e-31	2.67e-27
ENSMUSG00000002831	Plin4	3.85949	1.81e-30	5.65e-27
ENSMUSG00000025498	Irf7	2.41027	4.49e-30	1.2e-26
ENSMUSG00000036887	C1qa	1.57323	9.97e-25	2.33e-21
ENSMUSG00000046718	Bst2	2.5278	5.47e-24	1.14e-20
ENSMUSG00000073489	Ifi204	3.43539	9.65e-24	1.81e-20
ENSMUSG00000059498	Fcgr3	2.16577	1.98e-23	3.37e-20
ENSMUSG00000073555	Gm4951	3.75004	1.25e-22	1.94e-19
ENSMUSG00000014361	Mertk	1.25082	5.52e-22	7.96e-19
ENSMUSG00000064215	Ifi27	1.22488	3.1e-21	3.98e-18
ENSMUSG00000019970	Sgk1	1.22659	3.19e-21	3.98e-18
ENSMUSG00000044583	Tlr7	2.60091	3.84e-21	4.5e-18
ENSMUSG00000031762	Mt2	0.940051	9.56e-21	1.05e-17
ENSMUSG00000036896	C1qc	1.35774	2.93e-20	3.05e-17
ENSMUSG00000079484	Phyhd1	1.67959	1.27e-19	1.25e-16
ENSMUSG00000079017	Ifi27l2a	2.65863	3.49e-19	3.27e-16
ENSMUSG00000105843	Gm19439	1.36116	4.1e-19	3.49e-16
ENSMUSG00000029417	Cxcl9	5.2693	3.94e-19	3.49e-16
ENSMUSG00000073418	C4b	2.98397	5.71e-19	4.65e-16
ENSMUSG00000024677	Ms4a6b	2.93385	3.89e-18	3.04e-15
ENSMUSG00000035202	Lars2	-0.731213	6.2e-18	4.64e-15
ENSMUSG00000029798	Herc6	1.35109	1.68e-17	1.21e-14
ENSMUSG00000023067	Cdkn1a	1.81777	1.78e-17	1.23e-14
ENSMUSG00000002910	Arrdc2	1.40935	3.01e-17	2.01e-14
ENSMUSG00000040033	Stat2	1.24168	4.29e-17	2.77e-14
ENSMUSG00000047798	Cd300lf	3.20272	4.47e-17	2.79e-14
ENSMUSG00000029343	Crybb1	2.31422	7.19e-17	4.21e-14
ENSMUSG00000027514	Zbp1	3.10299	7.07e-17	4.21e-14
ENSMUSG00000015950	Ncf1	1.9245	1.36e-16	7.72e-14
ENSMUSG00000033355	Rtp4	2.41769	1.88e-16	1.04e-13
ENSMUSG00000097415	AU020206	1.98153	5.25e-16	2.81e-13
ENSMUSG00000034459	Ifit1	1.79384	7.9e-16	4.11e-13
ENSMUSG00000048537	Phldb1	-0.663011	9.54e-16	4.83e-13
ENSMUSG00000074151	Nlrc5	3.2994	1.06e-15	5.24e-13
ENSMUSG00000050121	Opalin	-1.11158	1.25e-15	5.98e-13
ENSMUSG00000090942	F830016B08Rik	3.51742	2.86e-15	1.34e-12
ENSMUSG00000096727	Psmb9	2.40227	3.62e-15	1.65e-12
ENSMUSG00000031775	Pllp	-0.860798	4.27e-15	1.9e-12
ENSMUSG00000073490	Ifi207	3.30414	5.25e-15	2.29e-12
ENSMUSG00000002325	Irf9	1.5651	5.8e-15	2.47e-12
ENSMUSG00000119584	Rn18s-rs5	-0.839515	7.07e-15	2.94e-12
ENSMUSG00000000682	Cd52	2.31734	1.14e-14	4.64e-12
ENSMUSG00000006403	Adamts4	-0.813657	1.29e-14	5.15e-12
ENSMUSG00000052160	Pld4	1.53072	2.11e-14	8.23e-12
ENSMUSG00000049521	Cdc42ep1	-0.795602	2.81e-14	1.08e-11
ENSMUSG00000024621	Csf1r	1.06444	3.01e-14	1.13e-11
ENSMUSG00000020932	Gfap	1.74608	3.16e-14	1.16e-11
ENSMUSG00000041205	Map6d1	-0.909434	3.74e-14	1.35e-11
ENSMUSG00000035692	Isg15	1.76889	4.47e-14	1.58e-11
ENSMUSG00000034422	Parp14	1.82495	6.04e-14	2.09e-11
ENSMUSG00000026395	Ptprc	1.60688	9.24e-14	3.12e-11
ENSMUSG00000073902	Gvin3	2.67873	9.34e-14	3.12e-11
ENSMUSG00000072620	Slfn2	2.73344	1.01e-13	3.31e-11
ENSMUSG00000055945	Prr18	-0.769775	1.05e-13	3.38e-11
ENSMUSG00000021750	Fam107a	0.734866	1.35e-13	4.28e-11
ENSMUSG00000031980	Agt	0.713097	2.84e-13	8.88e-11
ENSMUSG00000073867	AA474408	-0.717487	3.06e-13	9.38e-11
ENSMUSG00000029561	Oasl2	2.87171	3.66e-13	1.11e-10
ENSMUSG00000030711	Sult1a1	1.77982	3.95e-13	1.17e-10
ENSMUSG00000022372	Sla	2.03303	5.07e-13	1.48e-10
ENSMUSG00000034438	Gbp8	3.12246	5.62e-13	1.62e-10
ENSMUSG00000026536	Ifi211	3.51117	8.54e-13	2.42e-10
ENSMUSG00000025270	Alas2	-2.33253	1.34e-12	3.75e-10
ENSMUSG00000028037	Ifi44	2.1525	1.41e-12	3.89e-10
ENSMUSG00000030849	Fgfr2	-0.625415	1.53e-12	4.15e-10
ENSMUSG00000024339	Tap2	1.41616	1.75e-12	4.55e-10
ENSMUSG00000035042	Ccl5	2.89368	1.71e-12	4.55e-10
ENSMUSG00000079419	Ms4a6c	3.04805	1.74e-12	4.55e-10
ENSMUSG00000030107	Usp18	1.90595	2.07e-12	5.32e-10
ENSMUSG00000039904	Gpr37	-0.616881	2.23e-12	5.63e-10
ENSMUSG00000062488	Ifit3b	1.44373	2.34e-12	5.84e-10
ENSMUSG00000038507	Parp12	1.25117	2.54e-12	6.24e-10
ENSMUSG00000022488	Nckap1l	1.28961	2.56e-12	6.24e-10
ENSMUSG00000021423	Ly86	1.23014	3.29e-12	7.91e-10
ENSMUSG00000015806	Qdpr	-0.606631	4.8e-12	1.12e-09
ENSMUSG00000099041	Gm28035	1.1425	4.73e-12	1.12e-09
ENSMUSG00000031838	Ifi30	1.90068	7.21e-12	1.67e-09
ENSMUSG00000020143	Dock2	1.41835	1.12e-11	2.57e-09
ENSMUSG00000031765	Mt1	0.612099	1.5e-11	3.38e-09
ENSMUSG00000006205	Htra1	0.739601	1.58e-11	3.53e-09
ENSMUSG00000002341	Ncan	-0.590095	2.01e-11	4.42e-09
ENSMUSG00000017009	Sdc4	0.489568	2.16e-11	4.7e-09
ENSMUSG00000034579	Pla2g3	1.52229	2.64e-11	5.68e-09
ENSMUSG00000024610	Cd74	4.16226	2.99e-11	6.37e-09
ENSMUSG00000034708	Grn	0.744489	3.15e-11	6.62e-09
ENSMUSG00000030966	Trim21	1.69553	3.46e-11	7.19e-09
ENSMUSG00000038642	Ctss	2.04461	3.5e-11	7.21e-09
ENSMUSG00000054675	Tmem119	0.956705	5.21e-11	1.06e-08
ENSMUSG00000044734	Serpinb1a	-1.41678	5.39e-11	1.09e-08
ENSMUSG00000057596	Trim30d	1.58888	5.92e-11	1.18e-08
ENSMUSG00000058715	Fcer1g	1.53584	6.12e-11	1.21e-08
ENSMUSG00000028581	Laptm5	0.958208	9.53e-11	1.86e-08
ENSMUSG00000047793	Sned1	-1.00907	9.73e-11	1.88e-08
ENSMUSG00000024998	Plce1	0.926652	1.42e-10	2.71e-08
ENSMUSG00000021583	Erap1	1.17489	1.55e-10	2.94e-08
ENSMUSG00000031111	Igsf1	-0.542484	1.61e-10	3.02e-08
ENSMUSG00000038393	Txnip	0.874936	1.9e-10	3.49e-08
ENSMUSG00000001123	Lgals9	1.30335	1.89e-10	3.49e-08
ENSMUSG00000029826	Zc3hav1	1.01081	2.26e-10	4.12e-08
ENSMUSG00000073491	Ifi213	2.90575	2.33e-10	4.19e-08
ENSMUSG00000035208	Slfn8	1.97504	2.37e-10	4.24e-08
ENSMUSG00000015947	Fcgr1	1.74985	2.56e-10	4.52e-08
ENSMUSG00000024558	Mapk4	0.58671	2.81e-10	4.92e-08
ENSMUSG00000026480	Ncf2	1.69315	3e-10	5.15e-08
ENSMUSG00000030789	Itgax	2.2647	3.02e-10	5.15e-08
ENSMUSG00000044522	A730020M07Rik	2.51499	3.01e-10	5.15e-08
ENSMUSG00000052040	Klf13	0.470183	3.11e-10	5.25e-08
ENSMUSG00000025492	Ifitm3	1.20314	3.27e-10	5.47e-08
ENSMUSG00000025017	Pik3ap1	1.409	3.4e-10	5.64e-08
ENSMUSG00000020099	Unc5b	-0.737996	3.83e-10	6.3e-08
ENSMUSG00000032186	Tmod2	0.400379	4.14e-10	6.65e-08
ENSMUSG00000029313	Aff1	0.752325	4.16e-10	6.65e-08
ENSMUSG00000000628	Hk2	1.35295	4.1e-10	6.65e-08
ENSMUSG00000027985	Lef1	-1.0368	4.21e-10	6.68e-08
ENSMUSG00000026896	Ifih1	1.20777	4.4e-10	6.87e-08
ENSMUSG00000026104	Stat1	2.38936	4.39e-10	6.87e-08
ENSMUSG00000037649	H2-DMa	1.52171	4.92e-10	7.62e-08
ENSMUSG00000034317	Trim59	-0.815643	5.66e-10	8.7e-08
ENSMUSG00000045502	Hcar2	3.65112	6.43e-10	9.8e-08
ENSMUSG00000024079	Eif2ak2	1.20693	6.49e-10	9.81e-08
ENSMUSG00000053318	Slamf8	3.57781	6.6e-10	9.89e-08
ENSMUSG00000032854	Ugt8a	-0.647417	6.85e-10	1.02e-07
ENSMUSG00000030786	Itgam	0.801252	8.03e-10	1.18e-07
ENSMUSG00000015340	Cybb	3.64556	8.19e-10	1.2e-07
ENSMUSG00000022952	Runx1	2.09951	9.16e-10	1.32e-07
ENSMUSG00000073411	H2-D1	2.14874	9.23e-10	1.32e-07
ENSMUSG00000052776	Oas1a	2.16535	9.08e-10	1.32e-07
ENSMUSG00000078945	Naip2	2.05366	9.37e-10	1.33e-07
ENSMUSG00000025006	Sorbs1	0.760119	9.81e-10	1.38e-07
ENSMUSG00000079293	Clec7a	2.72766	1.01e-09	1.4e-07
ENSMUSG00000024679	Ms4a6d	2.91688	1.02e-09	1.41e-07
ENSMUSG00000070034	Sp110	1.78575	1.15e-09	1.58e-07
ENSMUSG00000029605	Oas1b	2.34077	1.17e-09	1.6e-07
ENSMUSG00000018920	Cxcl16	2.27664	1.19e-09	1.62e-07
ENSMUSG00000035352	Ccl12	2.41786	1.29e-09	1.73e-07
ENSMUSG00000059089	Fcgr4	4.37654	1.33e-09	1.78e-07
ENSMUSG00000024338	Psmb8	2.51018	1.61e-09	2.13e-07
ENSMUSG00000032135	Mcam	-0.860997	1.66e-09	2.19e-07
ENSMUSG00000016256	Ctsz	0.883327	1.72e-09	2.26e-07
ENSMUSG00000032841	Prr5l	-0.751551	1.81e-09	2.36e-07
ENSMUSG00000022586	Ly6i	4.55441	1.84e-09	2.38e-07
ENSMUSG00000029838	Ptn	-0.467316	2e-09	2.57e-07
ENSMUSG00000069919	Hba-a1	-2.49992	2.13e-09	2.71e-07
ENSMUSG00000000791	Il12rb1	3.71389	2.16e-09	2.74e-07
ENSMUSG00000028655	Mfsd2a	0.971931	2.3e-09	2.89e-07
ENSMUSG00000049502	Dtx3l	1.34655	2.33e-09	2.91e-07
ENSMUSG00000043448	Gjc2	-1.00875	2.38e-09	2.95e-07
ENSMUSG00000043263	Ifi209	2.54351	2.93e-09	3.61e-07
ENSMUSG00000069793	Slfn9	1.79704	3.24e-09	3.97e-07
ENSMUSG00000036634	Mag	-0.525194	3.48e-09	4.21e-07
ENSMUSG00000089929	Bcl2a1b	2.97977	3.49e-09	4.21e-07
ENSMUSG00000028413	B4galt1	1.39993	3.88e-09	4.66e-07
ENSMUSG00000068606	Gm4841	3.88069	3.97e-09	4.74e-07
ENSMUSG00000009585	Apobec3	1.46239	4.19e-09	4.97e-07
ENSMUSG00000069874	Irgm2	2.5681	4.95e-09	5.83e-07
ENSMUSG00000071714	Csf2rb2	1.86811	5.05e-09	5.91e-07
ENSMUSG00000048385	Scrt1	-0.565304	5.16e-09	6e-07
ENSMUSG00000027562	Car2	-0.532363	5.27e-09	6.09e-07
ENSMUSG00000037321	Tap1	2.77503	5.33e-09	6.12e-07
ENSMUSG00000034858	Fam214a	0.54916	5.63e-09	6.43e-07
ENSMUSG00000028862	Map3k6	1.49267	6.13e-09	6.92e-07
ENSMUSG00000031444	F10	4.10897	6.1e-09	6.92e-07
ENSMUSG00000036905	C1qb	1.44925	6.78e-09	7.6e-07
ENSMUSG00000022014	Epsti1	1.92667	7.27e-09	8.07e-07
ENSMUSG00000060586	H2-Eb1	3.62168	7.28e-09	8.07e-07
ENSMUSG00000115232	Gm49378	7.48253	7.66e-09	8.44e-07
ENSMUSG00000069892	9930111J21Rik2	1.19757	7.74e-09	8.46e-07
ENSMUSG00000006519	Cyba	1.4638	7.77e-09	8.46e-07
ENSMUSG00000033006	Sox10	-0.578508	7.92e-09	8.52e-07
ENSMUSG00000040055	Gjb6	0.477659	7.88e-09	8.52e-07
ENSMUSG00000062591	Tubb4a	-0.432235	8.38e-09	8.97e-07
ENSMUSG00000069833	Ahnak	0.687798	8.83e-09	9.39e-07
ENSMUSG00000034855	Cxcl10	4.41309	9.5e-09	1.01e-06
ENSMUSG00000037010	Apln	-0.777498	9.68e-09	1.02e-06
ENSMUSG00000026177	Slc11a1	1.75505	1.02e-08	1.07e-06
ENSMUSG00000098112	Bin2	1.1151	1.05e-08	1.09e-06
ENSMUSG00000024397	Aif1	1.51829	1.09e-08	1.13e-06
ENSMUSG00000045534	Kcna5	0.8308	1.17e-08	1.21e-06
ENSMUSG00000036594	H2-Aa	3.98305	1.24e-08	1.27e-06
ENSMUSG00000022906	Parp9	1.36505	1.27e-08	1.29e-06
ENSMUSG00000037849	Ifi206	3.96616	1.27e-08	1.29e-06
ENSMUSG00000019987	Arg1	4.56598	1.31e-08	1.32e-06
ENSMUSG00000020331	Hcn2	-0.540413	1.35e-08	1.35e-06
ENSMUSG00000079110	Capn3	1.2581	1.46e-08	1.45e-06
ENSMUSG00000106734	Gm20559	1.55483	1.53e-08	1.51e-06
ENSMUSG00000021665	Hexb	0.624983	1.6e-08	1.58e-06
ENSMUSG00000105703	Gm43305	0.670207	1.66e-08	1.62e-06
ENSMUSG00000028268	Gbp3	1.83129	1.65e-08	1.62e-06
ENSMUSG00000002699	Lcp2	1.61266	1.7e-08	1.65e-06
ENSMUSG00000025877	Hk3	1.80639	1.77e-08	1.71e-06
ENSMUSG00000022096	Hr	0.80527	1.88e-08	1.8e-06
ENSMUSG00000030921	Trim30a	1.41967	1.91e-08	1.82e-06
ENSMUSG00000032359	Ctsh	1.17718	2e-08	1.9e-06
ENSMUSG00000025647	Shisa5	0.553138	2.08e-08	1.97e-06
ENSMUSG00000027322	Siglec1	2.28973	2.15e-08	2.02e-06
ENSMUSG00000021091	Serpina3n	2.75846	2.17e-08	2.03e-06
ENSMUSG00000112148	Lilrb4a	3.08826	2.25e-08	2.1e-06
ENSMUSG00000026656	Fcgr2b	2.36804	2.37e-08	2.19e-06
ENSMUSG00000099696	2900052N01Rik	0.498826	2.39e-08	2.2e-06
ENSMUSG00000018593	Sparc	0.397466	2.48e-08	2.28e-06
ENSMUSG00000054477	Kcnn2	0.606143	2.67e-08	2.44e-06
ENSMUSG00000055541	Lair1	1.06826	2.86e-08	2.6e-06
ENSMUSG00000026519	Tmem63a	-0.566755	3e-08	2.71e-06
ENSMUSG00000024431	Nr3c1	-0.438744	3.02e-08	2.71e-06
ENSMUSG00000027875	Hmgcs2	1.32663	3.02e-08	2.71e-06
ENSMUSG00000079362	Gm43302	4.1356	3.11e-08	2.76e-06
ENSMUSG00000054203	Ifi205	4.78912	3.1e-08	2.76e-06
ENSMUSG00000055717	Slain1	-0.588687	3.2e-08	2.81e-06
ENSMUSG00000004609	Cd33	1.05102	3.19e-08	2.81e-06
ENSMUSG00000018927	Ccl6	2.12444	3.41e-08	2.98e-06
ENSMUSG00000022587	Ly6e	0.463139	3.49e-08	3.03e-06
ENSMUSG00000034116	Vav1	1.48863	3.48e-08	3.03e-06
ENSMUSG00000093930	Hmgcs1	-0.392366	3.86e-08	3.33e-06
ENSMUSG00000036908	Unc93b1	1.03967	3.89e-08	3.34e-06
ENSMUSG00000004730	Adgre1	1.41606	3.94e-08	3.37e-06
ENSMUSG00000052305	Hbb-bs	-2.83143	4.09e-08	3.47e-06
ENSMUSG00000040747	Cd53	1.2228	4.1e-08	3.47e-06
ENSMUSG00000097194	9330175E14Rik	2.46307	4.42e-08	3.73e-06
ENSMUSG00000031239	Itm2a	-0.651327	4.75e-08	3.99e-06
ENSMUSG00000046668	Cxxc5	-0.540549	4.78e-08	4e-06
ENSMUSG00000028859	Csf3r	1.08791	4.8e-08	4e-06
ENSMUSG00000001768	Rin2	0.5814	5.09e-08	4.22e-06
ENSMUSG00000057191	AB124611	3.13546	5.13e-08	4.24e-06
ENSMUSG00000030748	Il4ra	0.891175	5.42e-08	4.45e-06
ENSMUSG00000022584	Ly6c2	3.53268	5.69e-08	4.65e-06
ENSMUSG00000035778	Ggta1	1.04049	5.81e-08	4.73e-06
ENSMUSG00000036833	Pnpla7	0.86769	6.05e-08	4.91e-06
ENSMUSG00000022148	Fyb	1.64688	6.29e-08	5.02e-06
ENSMUSG00000005705	Agrp	1.86093	6.22e-08	5.02e-06
ENSMUSG00000104713	Gbp6	3.28542	6.28e-08	5.02e-06
ENSMUSG00000068129	Cst7	3.4372	6.3e-08	5.02e-06
ENSMUSG00000040809	Chil3	5.96533	6.34e-08	5.03e-06
ENSMUSG00000058740	Kcnt1	0.425933	6.6e-08	5.22e-06
ENSMUSG00000046805	Mpeg1	1.95996	7.1e-08	5.57e-06
ENSMUSG00000078853	Igtp	3.37269	7.11e-08	5.57e-06
ENSMUSG00000016194	Hsd11b1	-0.929362	7.43e-08	5.71e-06
ENSMUSG00000032532	Cck	-0.67165	7.39e-08	5.71e-06
ENSMUSG00000013523	Bcas1	-0.424016	7.47e-08	5.71e-06
ENSMUSG00000020486	Septin4	-0.357922	7.47e-08	5.71e-06
ENSMUSG00000015224	Cyp2j9	0.656807	7.36e-08	5.71e-06
ENSMUSG00000024334	H2-Oa	3.02408	7.39e-08	5.71e-06
ENSMUSG00000040552	C3ar1	1.71016	7.72e-08	5.88e-06
ENSMUSG00000073940	Hbb-bt	-2.96351	7.92e-08	6.01e-06
ENSMUSG00000082292	Gm12250	4.21017	8.54e-08	6.45e-06
ENSMUSG00000073421	H2-Ab1	3.64602	8.94e-08	6.73e-06
ENSMUSG00000092274	Neat1	0.611006	9.6e-08	7.19e-06
ENSMUSG00000003526	Prodh	0.721458	9.99e-08	7.45e-06
ENSMUSG00000030220	Arhgdib	1.40175	1.04e-07	7.72e-06
ENSMUSG00000030168	Adipor2	0.526791	1.07e-07	7.87e-06
ENSMUSG00000074622	Mafb	1.20731	1.07e-07	7.87e-06
ENSMUSG00000070343	Gm10288	-1.27982	1.08e-07	7.89e-06
ENSMUSG00000024810	Il33	-0.702311	1.08e-07	7.89e-06
ENSMUSG00000030579	Tyrobp	1.0047	1.16e-07	8.48e-06
ENSMUSG00000060802	B2m	1.99396	1.17e-07	8.52e-06
ENSMUSG00000035385	Ccl2	3.49928	1.2e-07	8.67e-06
ENSMUSG00000021186	Fbln5	1.10709	1.24e-07	8.91e-06
ENSMUSG00000021457	Syk	1.35919	1.3e-07	9.35e-06
ENSMUSG00000024965	Fermt3	1.14422	1.34e-07	9.58e-06
ENSMUSG00000069917	Hba-a2	-2.7665	1.35e-07	9.61e-06
ENSMUSG00000041930	Fam222a	-0.92296	1.36e-07	9.63e-06
ENSMUSG00000030352	Tspan9	-0.524411	1.5e-07	1.06e-05
ENSMUSG00000032089	Il10ra	1.4303	1.52e-07	1.07e-05
ENSMUSG00000023249	Parp3	1.22262	1.61e-07	1.13e-05
ENSMUSG00000046160	Olig1	-0.402933	1.64e-07	1.15e-05
ENSMUSG00000033904	Ccp110	-0.486254	1.89e-07	1.31e-05
ENSMUSG00000003283	Hck	1.54991	1.99e-07	1.38e-05
ENSMUSG00000033763	Mtss2	-0.362664	2.1e-07	1.45e-05
ENSMUSG00000074896	Ifit3	1.92795	2.14e-07	1.47e-05
ENSMUSG00000056054	S100a8	2.27783	2.14e-07	1.47e-05
ENSMUSG00000046879	Irgm1	2.94739	2.18e-07	1.49e-05
ENSMUSG00000010064	Slc38a3	-0.458861	2.28e-07	1.55e-05
ENSMUSG00000038668	Lpar1	-0.66417	2.34e-07	1.59e-05
ENSMUSG00000004040	Stat3	0.649815	2.41e-07	1.63e-05
ENSMUSG00000022425	Enpp2	-0.484792	2.54e-07	1.71e-05
ENSMUSG00000026384	Ptpn4	-0.521524	2.56e-07	1.72e-05
ENSMUSG00000030111	A2m	1.85446	2.57e-07	1.72e-05
ENSMUSG00000026832	Cytip	2.60595	2.72e-07	1.82e-05
ENSMUSG00000019232	Etnppl	0.66937	2.78e-07	1.85e-05
ENSMUSG00000026872	Zeb2	-0.431047	2.84e-07	1.88e-05
ENSMUSG00000032060	Cryab	-0.507027	2.96e-07	1.95e-05
ENSMUSG00000052609	Plekhg3	-0.638494	3.04e-07	1.99e-05
ENSMUSG00000025509	Pnpla2	0.774542	3.04e-07	1.99e-05
ENSMUSG00000068227	Il2rb	2.55883	3.06e-07	2e-05
ENSMUSG00000035697	Arhgap45	1.17051	3.15e-07	2.04e-05
ENSMUSG00000024013	Fgd2	1.35631	3.14e-07	2.04e-05
ENSMUSG00000031661	Nkd1	-0.630917	3.23e-07	2.09e-05
ENSMUSG00000070427	Il18bp	1.29558	3.58e-07	2.31e-05
ENSMUSG00000047369	Dnah14	1.74704	3.72e-07	2.39e-05
ENSMUSG00000041736	Tspo	1.26533	3.83e-07	2.45e-05
ENSMUSG00000061232	H2-K1	2.18432	3.87e-07	2.47e-05
ENSMUSG00000078307	AI593442	-0.499408	3.96e-07	2.51e-05
ENSMUSG00000066363	Serpina3f	3.13476	3.96e-07	2.51e-05
ENSMUSG00000031610	Scrg1	0.894781	4.11e-07	2.59e-05
ENSMUSG00000039109	F13a1	1.6182	4.34e-07	2.73e-05
ENSMUSG00000026981	Il1rn	4.4996	4.35e-07	2.73e-05
ENSMUSG00000009185	Ccl8	2.68448	4.41e-07	2.74e-05
ENSMUSG00000015437	Gzmb	4.10831	4.39e-07	2.74e-05
ENSMUSG00000031425	Plp1	-0.524727	4.61e-07	2.86e-05
ENSMUSG00000024300	Myo1f	1.24791	4.77e-07	2.95e-05
ENSMUSG00000031101	Sash3	1.64003	4.97e-07	3.06e-05
ENSMUSG00000056144	Trim34a	1.20226	5.02e-07	3.08e-05
ENSMUSG00000060063	Alox5ap	1.24054	5.06e-07	3.1e-05
ENSMUSG00000004707	Ly9	2.36392	5.12e-07	3.12e-05
ENSMUSG00000056608	Chd9	0.513566	5.27e-07	3.2e-05
ENSMUSG00000060012	Kif13b	-0.379206	5.29e-07	3.21e-05
ENSMUSG00000024066	Xdh	0.992399	5.82e-07	3.52e-05
ENSMUSG00000019943	Atp2b1	-0.415197	6.07e-07	3.66e-05
ENSMUSG00000026676	Ccdc3	1.04409	6.25e-07	3.75e-05
ENSMUSG00000019577	Pdk4	0.854875	6.39e-07	3.82e-05
ENSMUSG00000022623	Shank3	-0.558659	6.67e-07	3.98e-05
ENSMUSG00000062593	Gm49339	3.66867	7.05e-07	4.19e-05
ENSMUSG00000022912	Pros1	0.777585	7.36e-07	4.35e-05
ENSMUSG00000060550	H2-Q7	2.24192	7.34e-07	4.35e-05
ENSMUSG00000040794	C1qtnf4	-0.851729	7.41e-07	4.36e-05
ENSMUSG00000022831	Hcls1	1.3481	7.55e-07	4.43e-05
ENSMUSG00000054162	Spock3	-0.443856	7.69e-07	4.49e-05
ENSMUSG00000027333	Smox	0.627459	7.68e-07	4.49e-05
ENSMUSG00000099907	Gm10421	-2.23482	8.11e-07	4.72e-05
ENSMUSG00000048163	Selplg	0.621023	8.33e-07	4.83e-05
ENSMUSG00000112023	Lilrb4b	3.34384	8.62e-07	4.98e-05
ENSMUSG00000102037	Bcl2a1a	3.43973	8.64e-07	4.98e-05
ENSMUSG00000035314	Gdpd5	-0.627754	9.04e-07	5.19e-05
ENSMUSG00000030793	Pycard	1.45734	9.42e-07	5.4e-05
ENSMUSG00000061353	Cxcl12	-0.418285	9.5e-07	5.43e-05
ENSMUSG00000007041	Clic1	0.992181	9.54e-07	5.43e-05
ENSMUSG00000058441	Panx2	-0.432459	9.79e-07	5.56e-05
ENSMUSG00000029816	Gpnmb	1.82983	9.82e-07	5.56e-05
ENSMUSG00000031207	Msn	0.783007	1e-06	5.66e-05
ENSMUSG00000022602	Arc	-0.632597	1.02e-06	5.72e-05
ENSMUSG00000027078	Ube2l6	1.28777	1.03e-06	5.75e-05
ENSMUSG00000020604	Arsg	-0.585992	1.06e-06	5.91e-05
ENSMUSG00000033191	Tie1	-0.698565	1.15e-06	6.44e-05
ENSMUSG00000071068	Treml2	2.08914	1.16e-06	6.47e-05
ENSMUSG00000063388	BC023105	5.79258	1.22e-06	6.76e-05
ENSMUSG00000030737	Slco2b1	0.721599	1.26e-06	6.94e-05
ENSMUSG00000030104	Edem1	0.563318	1.28e-06	7.03e-05
ENSMUSG00000022382	Wnt7b	-0.582	1.32e-06	7.23e-05
ENSMUSG00000027315	Spint1	1.63495	1.39e-06	7.6e-05
ENSMUSG00000040564	Apoc1	1.21259	1.45e-06	7.93e-05
ENSMUSG00000038503	Mesd	0.374284	1.56e-06	8.43e-05
ENSMUSG00000049130	C5ar1	2.51307	1.55e-06	8.43e-05
ENSMUSG00000099974	Bcl2a1d	3.48158	1.55e-06	8.43e-05
ENSMUSG00000041460	Cacna2d4	-1.00333	1.57e-06	8.46e-05
ENSMUSG00000033450	Tagap	1.87161	1.57e-06	8.46e-05
ENSMUSG00000094002	Gm9866	-0.460168	1.61e-06	8.61e-05
ENSMUSG00000040253	Gbp7	2.00429	1.79e-06	9.6e-05
ENSMUSG00000044811	Cd300c2	1.48586	1.8e-06	9.63e-05
ENSMUSG00000024164	C3	3.24224	1.88e-06	0.0001
ENSMUSG00000027848	Olfml3	0.530334	1.89e-06	0.000100333
ENSMUSG00000032661	Oas3	2.02526	1.95e-06	0.000102918
ENSMUSG00000050335	Lgals3	2.24003	1.95e-06	0.000102918
ENSMUSG00000021703	Serinc5	-0.392703	1.97e-06	0.000103695
ENSMUSG00000038370	Pcp4l1	-0.595677	1.99e-06	0.0001044
ENSMUSG00000072235	Tuba1a	-0.292131	2e-06	0.000104495
ENSMUSG00000033174	Mgll	-0.443672	2.01e-06	0.000104975
ENSMUSG00000066438	Plekhd1	-0.740282	2.06e-06	0.000107029
ENSMUSG00000028128	F3	0.553915	2.1e-06	0.000108917
ENSMUSG00002075188		-1.73393	2.15e-06	0.000110061
ENSMUSG00002075524		-1.73393	2.15e-06	0.000110061
ENSMUSG00002076173		-1.73393	2.15e-06	0.000110061
ENSMUSG00000029622	Arpc1b	0.904545	2.15e-06	0.000110061
ENSMUSG00000020573	Pik3cg	1.27605	2.14e-06	0.000110061
ENSMUSG00000035004	Igsf6	2.02219	2.21e-06	0.000112886
ENSMUSG00000001173	Ocrl	0.332241	2.27e-06	0.000115596
ENSMUSG00000040759	Cmtm5	-0.466677	2.28e-06	0.000115937
ENSMUSG00000039013	Siglecf	2.3876	2.33e-06	0.000117927
ENSMUSG00000001552	Jup	-0.442463	2.34e-06	0.000118001
ENSMUSG00000054263	Lifr	0.50051	2.34e-06	0.000118002
ENSMUSG00000026581	Sell	2.2971	2.37e-06	0.000119242
ENSMUSG00000063268	Parp10	1.23871	2.5e-06	0.000125155
ENSMUSG00000060519	Tor3a	0.82552	2.52e-06	0.000126087
ENSMUSG00000052229	Gpr17	-0.361999	2.58e-06	0.000128281
ENSMUSG00000040140	Tdrd6	-1.76013	2.76e-06	0.000136368
ENSMUSG00000018654	Ikzf1	1.0283	2.76e-06	0.000136368
ENSMUSG00000021922	Itih4	4.14705	2.76e-06	0.000136368
ENSMUSG00000023909	Paqr4	-0.386965	2.96e-06	0.00014575
ENSMUSG00000020399	Havcr2	1.42971	3.11e-06	0.000152649
ENSMUSG00000028459	Cd72	1.85012	3.12e-06	0.000152874
ENSMUSG00000029322	Plac8	2.50773	3.26e-06	0.000159631
ENSMUSG00000015341	Golga7	-0.387423	3.27e-06	0.000159632
ENSMUSG00000037731	Themis2	1.64643	3.29e-06	0.000159632
ENSMUSG00000027995	Tlr2	1.64688	3.29e-06	0.000159632
ENSMUSG00000033855	Ston1	0.906542	3.39e-06	0.000163878
ENSMUSG00000100826	Snhg14	0.388542	3.41e-06	0.000164754
ENSMUSG00000002897	Il17ra	0.964461	3.46e-06	0.00016638
ENSMUSG00000048865	Arhgap30	1.59672	3.53e-06	0.000169485
ENSMUSG00000043496	Tril	-0.363967	3.74e-06	0.000178935
ENSMUSG00000053101	Gpr141	3.88906	3.86e-06	0.000184608
ENSMUSG00000023349	Clec4n	3.23558	3.89e-06	0.000185253
ENSMUSG00000054676	1600014C10Rik	0.407506	3.96e-06	0.000188046
ENSMUSG00000038264	Sema7a	-0.44715	4e-06	0.00018947
ENSMUSG00000041468	Gpr12	-0.791593	4.09e-06	0.000193209
ENSMUSG00000047250	Ptgs1	0.731644	4.23e-06	0.000199328
ENSMUSG00000070327	Rnf213	1.79847	4.37e-06	0.000205767
ENSMUSG00000020901	Pik3r5	1.20449	4.45e-06	0.000208883
ENSMUSG00000033720	Sfxn5	-0.467371	4.47e-06	0.000209189
ENSMUSG00000025477	Inpp5a	-0.36368	4.5e-06	0.000210329
ENSMUSG00000030087	Klf15	0.540858	4.77e-06	0.000222262
ENSMUSG00000054520	Sh3bp2	0.9867	4.81e-06	0.000223407
ENSMUSG00000034786	Gpsm3	1.36154	4.86e-06	0.000225234
ENSMUSG00000028211	Trp53inp1	0.550933	4.95e-06	0.000228792
ENSMUSG00000032278	Paqr5	0.966048	4.96e-06	0.000228792
ENSMUSG00000027074	Slc43a3	1.88227	5.05e-06	0.000232283
ENSMUSG00000032596	Uba7	1.15014	5.26e-06	0.000241566
ENSMUSG00000032238	Rora	-0.585802	5.31e-06	0.000243358
ENSMUSG00000078763	Slfn1	2.94557	5.91e-06	0.000270151
ENSMUSG00000030287	Itpr2	0.691893	5.96e-06	0.000271486
ENSMUSG00000062545	Tlr12	1.86889	5.99e-06	0.000272412
ENSMUSG00000037003	Tns2	0.480683	6.01e-06	0.000272567
ENSMUSG00000031790	Mmp15	-0.536296	6.1e-06	0.000275776
ENSMUSG00000052384	Nrros	1.0423	6.26e-06	0.000282561
ENSMUSG00000030560	Ctsc	1.79244	6.41e-06	0.000288711
ENSMUSG00000074634	Tmem267	-0.772673	6.49e-06	0.000291681
ENSMUSG00000040483	Xaf1	0.991481	6.59e-06	0.000295412
ENSMUSG00000026109	Tmeff2	-0.398805	6.71e-06	0.000300082
ENSMUSG00000031722	Hp	2.89198	6.91e-06	0.000308061
ENSMUSG00000071537	Klrg2	3.02723	7.02e-06	0.000312128
ENSMUSG00000079056	Kcnip3	-0.42681	7.12e-06	0.000315302
ENSMUSG00000105338	Gm43802	2.5032	7.11e-06	0.000315302
ENSMUSG00000071847	Apcdd1	-0.516434	7.18e-06	0.000316427
ENSMUSG00000040084	Bub1b	1.36238	7.17e-06	0.000316427
ENSMUSG00000033192	Lpcat2	0.920018	7.23e-06	0.000317991
ENSMUSG00000017754	Pltp	-0.448845	7.28e-06	0.000319413
ENSMUSG00000021133	Susd6	0.488983	7.31e-06	0.000319991
ENSMUSG00000067212	H2-T23	2.09059	7.34e-06	0.000320335
ENSMUSG00000015451	C4a	1.88124	7.4e-06	0.0003224
ENSMUSG00000054072	Iigp1	3.45401	7.61e-06	0.000330689
ENSMUSG00000021313	Ryr2	0.404284	7.7e-06	0.000333955
ENSMUSG00000015305	Sash1	-0.31275	7.75e-06	0.000335029
ENSMUSG00000003484	Cyp4f18	2.60323	8.13e-06	0.000350785
ENSMUSG00000022216	Psme1	0.558536	8.36e-06	0.000358315
ENSMUSG00000051159	Cited1	0.650774	8.34e-06	0.000358315
ENSMUSG00000002944	Cd36	1.23458	8.36e-06	0.000358315
ENSMUSG00000027525	Phactr3	0.398957	8.46e-06	0.000361001
ENSMUSG00000016179	Camk1g	0.459203	8.45e-06	0.000361001
ENSMUSG00000059291	Rpl11	0.310509	8.6e-06	0.000366143
ENSMUSG00000001131	Timp1	2.64725	8.72e-06	0.000370362
ENSMUSG00000032902	Slc16a1	-0.423945	8.99e-06	0.000380785
ENSMUSG00000007476	Lrrc8a	0.436791	9.02e-06	0.000381312
ENSMUSG00000041481	Serpina3g	1.75889	9.78e-06	0.000412464
ENSMUSG00000055003	Lrtm2	-0.467489	1.03e-05	0.000431933
ENSMUSG00000016496	Cd274	2.24315	1.03e-05	0.000431933
ENSMUSG00000056917	Sipa1	0.694133	1.04e-05	0.000435831
ENSMUSG00000006281	Tep1	1.04498	1.08e-05	0.000452162
ENSMUSG00000022090	Pdlim2	-0.92732	1.11e-05	0.000461044
ENSMUSG00000064179	Tnnt1	-0.776042	1.14e-05	0.000475121
ENSMUSG00000031596	Slc7a2	0.581579	1.18e-05	0.000488818
ENSMUSG00000030103	Bhlhe40	-0.36805	1.2e-05	0.000498643
ENSMUSG00000025352	Gdf11	-0.442446	1.23e-05	0.000506706
ENSMUSG00000042190	Cmklr1	1.25802	1.26e-05	0.000518934
ENSMUSG00000054545	Ugt1a6a	1.61661	1.33e-05	0.000547709
ENSMUSG00000097428	AW047730	-0.750268	1.34e-05	0.000551958
ENSMUSG00000031304	Il2rg	1.55517	1.36e-05	0.000558999
ENSMUSG00000007891	Ctsd	0.324753	1.4e-05	0.000571841
ENSMUSG00000035929	H2-Q4	1.97213	1.41e-05	0.000574126
ENSMUSG00000042622	Maff	1.90774	1.41e-05	0.00057461
ENSMUSG00000055024	Ep300	0.322439	1.44e-05	0.000584372
ENSMUSG00000022122	Ednrb	-0.350934	1.44e-05	0.000585065
ENSMUSG00000008682	Rpl10	0.514698	1.49e-05	0.000601405
ENSMUSG00000042129	Rassf4	0.512745	1.5e-05	0.0006047
ENSMUSG00000024349	Sting1	1.05203	1.5e-05	0.0006047
ENSMUSG00000066258	Trim12a	1.12934	1.53e-05	0.000615477
ENSMUSG00000000149	Gna12	-0.353721	1.56e-05	0.000625961
ENSMUSG00000019997	Ccn2	1.23367	1.57e-05	0.000628659
ENSMUSG00000008845	Cd163	1.32353	1.64e-05	0.000655349
ENSMUSG00000053113	Socs3	1.69653	1.65e-05	0.000657553
ENSMUSG00000033777	Tlr13	1.36194	1.66e-05	0.000659298
ENSMUSG00000022472	Desi1	-0.427984	1.7e-05	0.00067054
ENSMUSG00000037926	Ssh2	0.472386	1.69e-05	0.00067054
ENSMUSG00000036181	H1f2	0.703411	1.7e-05	0.00067054
ENSMUSG00000027947	Il6ra	0.74966	1.82e-05	0.000716473
ENSMUSG00000039699	Batf2	3.19263	1.89e-05	0.00074235
ENSMUSG00000021477	Ctsl	0.324793	1.9e-05	0.000744434
ENSMUSG00000034936	Arl4d	0.833967	2.02e-05	0.000790928
ENSMUSG00000111202	Gm48275	1.38121	2.05e-05	0.000799686
ENSMUSG00000047797	Gjb1	-0.549859	2.06e-05	0.000802797
ENSMUSG00000038729	Pakap	-0.472306	2.06e-05	0.000802797
ENSMUSG00000039264	Gimap3	2.06431	2.09e-05	0.000810192
ENSMUSG00000025888	Casp1	1.59732	2.09e-05	0.000811764
ENSMUSG00000027360	Hdc	0.493936	2.1e-05	0.000813668
ENSMUSG00000034730	Adgrb1	-0.388932	2.13e-05	0.000822932
ENSMUSG00000040026	Saa3	5.25336	2.16e-05	0.000833099
ENSMUSG00000022901	Cd86	1.42497	2.17e-05	0.000835675
ENSMUSG00000026031	Cflar	0.539024	2.19e-05	0.000837667
ENSMUSG00000033685	Ucp2	0.579715	2.2e-05	0.000837667
ENSMUSG00000076617	Ighm	0.812878	2.19e-05	0.000837667
ENSMUSG00000010358	Ifi35	1.34517	2.2e-05	0.000837667
ENSMUSG00000073424	Cyp4f15	0.607101	2.22e-05	0.000844825
ENSMUSG00000033039	Micall1	-0.390814	2.23e-05	0.000846141
ENSMUSG00000017830	Dhx58	1.44881	2.23e-05	0.000846141
ENSMUSG00000001334	Fndc5	-0.432061	2.29e-05	0.000865128
ENSMUSG00000030798	Cd37	1.09694	2.3e-05	0.000866926
ENSMUSG00000026932	Nacc2	-0.299334	2.33e-05	0.000879711
ENSMUSG00000039062	Anpep	1.35051	2.38e-05	0.000895388
ENSMUSG00000020811	Wscd1	-0.401838	2.39e-05	0.000898746
ENSMUSG00000037578	Pkd2l1	-1.18679	2.43e-05	0.000908601
ENSMUSG00000057143	Trim12c	1.02093	2.44e-05	0.000912345
ENSMUSG00000040488	Ltbp4	-0.500179	2.45e-05	0.000913497
ENSMUSG00000039157	Fam102a	-0.378775	2.45e-05	0.000913497
ENSMUSG00000041445	Mmrn2	-0.982652	2.5e-05	0.000927224
ENSMUSG00000021990	Spata13	0.631279	2.53e-05	0.000937925
ENSMUSG00000026473	Glul	0.308988	2.54e-05	0.000941882
ENSMUSG00000047996	Prrg1	-0.810143	2.56e-05	0.000947317
ENSMUSG00000015441	Gzmf	6.56644	2.59e-05	0.000953806
ENSMUSG00000063286	Gvin-ps7	1.02217	2.66e-05	0.000978386
ENSMUSG00000020601	Trib2	-0.407506	2.68e-05	0.000983411
ENSMUSG00000000275	Trim25	0.706133	2.68e-05	0.000983411
ENSMUSG00000102204	Gm36958	1.3491	2.69e-05	0.000983411
ENSMUSG00000064267	Hvcn1	1.30509	2.83e-05	0.00103453
ENSMUSG00000039218	Srrm2	0.280236	2.85e-05	0.001039
ENSMUSG00000079197	Psme2	0.714895	2.93e-05	0.00106711
ENSMUSG00000002274	Metrn	-0.399698	2.98e-05	0.00108295
ENSMUSG00000034330	Plcg2	0.917914	3e-05	0.00108757
ENSMUSG00000020660	Pomc	-0.889075	3.03e-05	0.0010943
ENSMUSG00000022864	D16Ertd472e	-0.777208	3.04e-05	0.00109846
ENSMUSG00000029086	Prom1	-0.604008	3.08e-05	0.0011108
ENSMUSG00000042228	Lyn	1.01857	3.17e-05	0.00113882
ENSMUSG00000027580	Helz2	0.711067	3.2e-05	0.00114988
ENSMUSG00000091649	Phf11b	2.28629	3.29e-05	0.00117757
ENSMUSG00000074892	B3galt5	0.42913	3.31e-05	0.00118143
ENSMUSG00000047735	Samd9l	1.10112	3.38e-05	0.00120667
ENSMUSG00000045733	Sprn	-0.442197	3.39e-05	0.00120784
ENSMUSG00000044252	Osbpl1a	-0.397962	3.4e-05	0.00120784
ENSMUSG00000041362	Shtn1	-0.398664	3.43e-05	0.00121527
ENSMUSG00000031165	Was	1.6046	3.43e-05	0.00121527
ENSMUSG00000060780	Lrrtm1	-0.471071	3.45e-05	0.00121837
ENSMUSG00000043279	Trim56	0.631373	3.51e-05	0.00123712
ENSMUSG00000044456	Rin3	1.05834	3.54e-05	0.00124766
ENSMUSG00000032484	Ngp	2.33116	3.55e-05	0.00124874
ENSMUSG00000029408	Abcb9	-0.406273	3.59e-05	0.00125415
ENSMUSG00000030788	Rnf141	-0.35361	3.59e-05	0.00125415
ENSMUSG00000037921	Ddx60	1.42775	3.58e-05	0.00125415
ENSMUSG00000028270	Gbp2	2.57443	3.69e-05	0.00128811
ENSMUSG00000042804	Gpr153	-0.467775	3.75e-05	0.00130474
ENSMUSG00000074578	Zfas1	0.52504	3.78e-05	0.00131295
ENSMUSG00000070780	Rbm47	2.16791	3.88e-05	0.00134599
ENSMUSG00000044317	Gpr4	-0.703061	3.97e-05	0.00137371
ENSMUSG00000037686	Aspg	1.33531	4.07e-05	0.00140641
ENSMUSG00000009350	Mpo	3.0261	4.09e-05	0.00140923
ENSMUSG00000028645	Slc2a1	0.387617	4.11e-05	0.00141577
ENSMUSG00000073680	Tmem88b	-0.449109	4.15e-05	0.00142531
ENSMUSG00000020532	Acaca	0.260322	4.21e-05	0.00144249
ENSMUSG00000018899	Irf1	1.9849	4.22e-05	0.00144642
ENSMUSG00000025375	Aatk	-0.292317	4.44e-05	0.00151618
ENSMUSG00000027399	Il1a	2.32076	4.47e-05	0.00152402
ENSMUSG00000034342	Cbl	0.38334	4.48e-05	0.00152486
ENSMUSG00000027674	Pex5l	-0.422073	4.5e-05	0.00152931
ENSMUSG00000021886	Gpr65	2.48861	4.51e-05	0.00153124
ENSMUSG00000026458	Ppfia4	0.335165	4.57e-05	0.00154891
ENSMUSG00000030235	Slco1c1	-0.507782	4.77e-05	0.00161044
ENSMUSG00000079491	H2-T10	1.81465	4.77e-05	0.00161044
ENSMUSG00000025791	Pgm1	0.296815	4.89e-05	0.0016484
ENSMUSG00000024176	Sox8	-0.38139	4.98e-05	0.00167489
ENSMUSG00000029204	Rhoh	1.88653	5.2e-05	0.00174369
ENSMUSG00000028328	Tmod1	-0.648727	5.21e-05	0.00174463
ENSMUSG00000010175	Prox1	-0.526474	5.28e-05	0.00176575
ENSMUSG00000031431	Tsc22d3	0.465246	5.39e-05	0.00179924
ENSMUSG00000020431	Adcy1	-0.440744	5.56e-05	0.00185215
ENSMUSG00000070369	Itgad	2.10931	5.62e-05	0.0018695
ENSMUSG00000071005	Ccl19	2.82101	5.63e-05	0.00186979
ENSMUSG00000063239	Grm4	-0.561615	5.69e-05	0.00188433
ENSMUSG00000047216	Cdh19	0.629994	5.69e-05	0.00188433
ENSMUSG00000022462	Slc38a2	0.350621	5.8e-05	0.00191569
ENSMUSG00000000202	Btbd17	-0.698209	5.84e-05	0.00192588
ENSMUSG00000022218	Tgm1	2.96091	5.9e-05	0.00194335
ENSMUSG00000027200	Sema6d	-0.261478	6.03e-05	0.0019814
ENSMUSG00000001025	S100a6	0.811036	6.04e-05	0.0019814
ENSMUSG00000020009	Ifngr1	0.65117	6.07e-05	0.00198643
ENSMUSG00000063317	Usp31	-0.336183	6.12e-05	0.0020009
ENSMUSG00000020821	Kif1c	-0.295299	6.14e-05	0.0020025
ENSMUSG00000031103	Elf4	1.17834	6.16e-05	0.0020025
ENSMUSG00000056071	S100a9	1.62852	6.16e-05	0.0020025
ENSMUSG00000036158	Prickle1	-0.426313	6.19e-05	0.00200866
ENSMUSG00000028833	Ncdn	-0.3459	6.4e-05	0.00207341
ENSMUSG00000021281	Tnfaip2	1.3055	6.45e-05	0.00208582
ENSMUSG00000036986	Pml	0.710917	6.51e-05	0.00210082
ENSMUSG00000035273	Hpse	2.82435	6.62e-05	0.00213274
ENSMUSG00000022817	Itgb5	0.481115	6.64e-05	0.00213529
ENSMUSG00000022504	Ciita	1.49658	6.83e-05	0.00219384
ENSMUSG00000029581	Fscn1	-0.34195	6.9e-05	0.00221033
ENSMUSG00000030156	Cd69	2.72487	6.9e-05	0.00221033
ENSMUSG00000028399	Ptprd	-0.250522	7.1e-05	0.00226986
ENSMUSG00000021408	Ripk1	0.749779	7.15e-05	0.00228265
ENSMUSG00000027199	Gatm	-0.390459	7.19e-05	0.00229122
ENSMUSG00000041607	Mbp	-0.335718	7.22e-05	0.00229126
ENSMUSG00000024737	Slc15a3	1.64098	7.22e-05	0.00229126
ENSMUSG00000021217	Tshz3	-0.675866	7.36e-05	0.00233175
ENSMUSG00000045094	Arhgef37	0.802805	7.42e-05	0.00234862
ENSMUSG00000026288	Inpp5d	0.902628	7.45e-05	0.00235269
ENSMUSG00000032690	Oas2	1.58104	7.5e-05	0.00236358
ENSMUSG00000038179	Slamf7	2.69586	7.54e-05	0.00237367
ENSMUSG00000005142	Man2b1	0.512961	7.58e-05	0.00237545
ENSMUSG00000038059	Smim3	0.857037	7.58e-05	0.00237545
ENSMUSG00000066861	Oas1g	2.24237	7.57e-05	0.00237545
ENSMUSG00000006522	Itih3	0.390505	7.61e-05	0.00237954
ENSMUSG00000072844	G530011O06Rik	1.56223	7.65e-05	0.00238951
ENSMUSG00000036760	Kcnk9	0.365513	7.68e-05	0.00239382
ENSMUSG00000036745	Ttll7	-0.367261	7.81e-05	0.00243096
ENSMUSG00000045087	S1pr5	-0.502812	7.9e-05	0.00245223
ENSMUSG00000059824	Dbp	-0.568242	7.93e-05	0.00246022
ENSMUSG00000034714	Ttyh2	-0.396756	8.25e-05	0.00254897
ENSMUSG00000045322	Tlr9	1.07121	8.25e-05	0.00254897
ENSMUSG00000004110	Cacna1e	0.367814	8.26e-05	0.00254959
ENSMUSG00000024743	Syt7	-0.493853	8.46e-05	0.00260572
ENSMUSG00000026385	Dbi	0.452271	8.62e-05	0.00264958
ENSMUSG00000062296	Trank1	0.327811	8.7e-05	0.00267027
ENSMUSG00000026255	Efhd1	-0.599498	8.72e-05	0.00267196
ENSMUSG00000006333	Rps9	0.361137	8.99e-05	0.00275029
ENSMUSG00000044986	Tst	-0.551088	9.05e-05	0.00275692
ENSMUSG00000022358	Fbxo32	-0.520323	9.05e-05	0.00275692
ENSMUSG00000021190	Lgmn	0.341576	9.03e-05	0.00275692
ENSMUSG00000022296	Baalc	-0.327908	9.11e-05	0.00276658
ENSMUSG00000041417	Pik3r1	0.274333	9.11e-05	0.00276658
ENSMUSG00000054793	Cadm4	-0.275306	9.14e-05	0.00276906
ENSMUSG00000068245	Phf11d	1.83075	9.26e-05	0.00280284
ENSMUSG00000058070	Eml1	-0.478375	9.29e-05	0.00280758
ENSMUSG00000044827	Tlr1	1.96956	9.31e-05	0.00280835
ENSMUSG00000010080	Epn3	-0.788991	9.34e-05	0.00281334
ENSMUSG00000110631	Gm42047	1.13583	9.49e-05	0.00285165
ENSMUSG00000022634	Yaf2	-0.371195	9.59e-05	0.00287743
ENSMUSG00000047842	Diras2	-0.351612	9.6e-05	0.00287743
ENSMUSG00000090122	Kcne1l	-0.647202	9.64e-05	0.00288548
ENSMUSG00000026830	Ermn	-0.403559	9.66e-05	0.00288548
ENSMUSG00000052336	Cx3cr1	0.439143	9.95e-05	0.00296852
ENSMUSG00000024175	Tekt4	1.07942	0.000101138	0.00301146
ENSMUSG00000027654	Fam83d	1.40507	0.00010382	0.00308643
ENSMUSG00000027223	Mapk8ip1	-0.253598	0.000104035	0.00308792
ENSMUSG00000015243	Abca1	0.4654	0.000104835	0.00310673
ENSMUSG00000043461	Sptssb	-0.867385	0.000105506	0.00312168
ENSMUSG00000078942	Naip6	1.57758	0.000105792	0.00312522
ENSMUSG00000115801		0.520807	0.000106823	0.00314648
ENSMUSG00000045932	Ifit2	0.532154	0.000106848	0.00314648
ENSMUSG00000017724	Etv4	-0.945271	0.000107897	0.00317238
ENSMUSG00000017390	Aldoc	0.290318	0.000108272	0.00317842
ENSMUSG00000029771	Irf5	0.887843	0.000110072	0.00322619
ENSMUSG00000037533	Rapgef6	0.313567	0.000110477	0.003233
ENSMUSG00000040596	Pogk	-0.308547	0.000111425	0.00325566
ENSMUSG00000018008	Cyth4	0.814958	0.000111873	0.00326365
ENSMUSG00000092368	A930015D03Rik	1.6373	0.000112685	0.00328223
ENSMUSG00000034957	Cebpa	0.880633	0.000113435	0.00329896
ENSMUSG00000024087	Cyp1b1	1.37275	0.000114933	0.00333343
ENSMUSG00000060441	Trim5	1.7837	0.000114976	0.00333343
ENSMUSG00000012428	Steap4	2.09688	0.000115209	0.00333501
ENSMUSG00000002033	Cd3g	2.2891	0.000116427	0.00336506
ENSMUSG00000007655	Cav1	-0.696918	0.000117536	0.00339188
ENSMUSG00000039278	Pcsk1n	-0.465871	0.000117939	0.00339829
ENSMUSG00000032556	Bfsp2	-1.1251	0.000118447	0.00340767
ENSMUSG00000034486	Gbx2	-0.809543	0.000119005	0.00340803
ENSMUSG00000024371	C2	0.986984	0.000118796	0.00340803
ENSMUSG00000042351	Grap2	2.23447	0.000118913	0.00340803
ENSMUSG00000048779	P2ry6	1.28131	0.000119357	0.00341289
ENSMUSG00000025504	Eps8l2	-0.809039	0.000120054	0.00342235
ENSMUSG00000003974	Grm3	-0.43124	0.000119916	0.00342235
ENSMUSG00000022575	Gsdmd	1.35495	0.000120954	0.00344277
ENSMUSG00000063234	Gpr84	1.8469	0.000122996	0.00349558
ENSMUSG00000037405	Icam1	1.23636	0.000124485	0.00353254
ENSMUSG00000040751	Lat2	1.31107	0.000125646	0.0035601
ENSMUSG00000018774	Cd68	0.794893	0.000128256	0.00362855
ENSMUSG00000030697	Ppp4c	0.408187	0.000131396	0.00371178
ENSMUSG00000002266	Zim1	0.451237	0.000132094	0.0037259
ENSMUSG00000041515	Irf8	1.87639	0.000132873	0.00374221
ENSMUSG00000041842	Fhdc1	-0.70335	0.000133177	0.00374516
ENSMUSG00000029298	Gbp9	0.976832	0.000136689	0.00383738
ENSMUSG00000078920	Ifi47	2.78953	0.000136866	0.00383738
ENSMUSG00000058099	Nfam1	0.784118	0.000137436	0.0038476
ENSMUSG00000030048	Gkn3	-1.82637	0.000138454	0.00386058
ENSMUSG00000026278	Bok	-0.459862	0.000138334	0.00386058
ENSMUSG00000020889	Nr1d1	-0.444074	0.000138518	0.00386058
ENSMUSG00000087064	Sap30bpos	1.74377	0.000139354	0.00387809
ENSMUSG00000020709	Adap2	0.987204	0.000139943	0.00388871
ENSMUSG00000038213	Tapbpl	0.613054	0.000140275	0.00389217
ENSMUSG00000104415	Gm37069	1.15432	0.000141089	0.00390897
ENSMUSG00000037548	H2-DMb2	2.05251	0.000141603	0.00391739
ENSMUSG00000091191	Gm17334	2.09063	0.000142172	0.00392736
ENSMUSG00000024227	Pdzph1	0.987167	0.000143062	0.0039461
ENSMUSG00000004891	Nes	-0.614401	0.000146273	0.00402873
ENSMUSG00000035754	Wdr18	-0.334738	0.000147845	0.00406606
ENSMUSG00000031255	Sytl4	0.484195	0.000151171	0.00415144
ENSMUSG00000060548	Tnfrsf19	-0.382784	0.000151555	0.00415588
ENSMUSG00000026447	Pik3c2b	-0.398578	0.000154327	0.00422572
ENSMUSG00000034595	Ppp1r18	0.696992	0.000154769	0.00423164
ENSMUSG00000069516	Lyz2	2.54883	0.000157701	0.00430552
ENSMUSG00000031214	Ophn1	0.362603	0.000158653	0.00432507
ENSMUSG00000091549	Gm6548	1.10174	0.000158879	0.00432507
ENSMUSG00000028782	Adgrb2	-0.266092	0.00016002	0.00434979
ENSMUSG00000027015	Cybrd1	0.81354	0.000161618	0.00438688
ENSMUSG00000021719	Rgs7bp	-0.45233	0.00016219	0.00439603
ENSMUSG00000113924	Gm48493	0.629508	0.000162867	0.00440801
ENSMUSG00000029484	Anxa3	0.697934	0.000168904	0.00456479
ENSMUSG00000030854	Ptpn5	-0.28837	0.00017252	0.00464676
ENSMUSG00000026260	Ndufa10	-0.256793	0.000172573	0.00464676
ENSMUSG00000020101	Vsir	0.437925	0.000172681	0.00464676
ENSMUSG00000022594	Lynx1	-0.268267	0.000174296	0.00468347
ENSMUSG00000079014	Serpina3i	2.66248	0.000177914	0.00477387
ENSMUSG00000001783	Rtcb	0.276784	0.000178434	0.00478095
ENSMUSG00000003934	Efnb3	-0.293203	0.000178898	0.00478654
ENSMUSG00000027878	Notch2	0.480722	0.000179569	0.00479764
ENSMUSG00000020077	Srgn	0.92674	0.000180345	0.00481151
ENSMUSG00000025915	Sgk3	0.819167	0.000181263	0.00482913
ENSMUSG00000075415	Fnbp1	-0.253108	0.000182022	0.00484245
ENSMUSG00000062785	Kcnc3	-0.438424	0.000182962	0.00486056
ENSMUSG00000079057	Cyp4v3	0.702336	0.000183567	0.00486972
ENSMUSG00000037573	Tob1	-0.399544	0.000193213	0.00511275
ENSMUSG00000038147	Cd84	1.09037	0.000193274	0.00511275
ENSMUSG00000017707	Serinc3	0.326916	0.000195026	0.00515183
ENSMUSG00000026222	Sp100	0.954599	0.000195366	0.00515354
ENSMUSG00000023992	Trem2	0.724606	0.000195947	0.00516159
ENSMUSG00000037400	Atp11b	0.355142	0.00019879	0.00522912
ENSMUSG00000031523	Dlc1	-0.34468	0.000201238	0.00528609
ENSMUSG00000043670	Diras1	-0.304295	0.000201588	0.00528786
ENSMUSG00000030307	Slc6a11	-0.286398	0.000202828	0.00531296
ENSMUSG00000049556	Lingo1	-0.458279	0.000205921	0.00538645
ENSMUSG00000070866	Zfp804a	-0.507649	0.000208174	0.00543779
ENSMUSG00000037606	Osbpl5	-0.352541	0.000211208	0.0055017
ENSMUSG00000025931	Paqr8	0.343549	0.000210966	0.0055017
ENSMUSG00000008855	Hdac5	-0.300418	0.000216265	0.0056256
ENSMUSG00000030605	Mfge8	-0.443269	0.00022036	0.00572418
ENSMUSG00000039195	Bbln	-0.464336	0.000222013	0.0057591
ENSMUSG00000038178	Slc43a2	-0.296915	0.0002267	0.00587256
ENSMUSG00000001864	Aif1l	-0.671172	0.000228403	0.00590851
ENSMUSG00000004698	Hdac9	-0.394396	0.000229701	0.00593171
ENSMUSG00000002847	Pla1a	1.40586	0.000229933	0.00593171
ENSMUSG00000039899	Fgl2	1.94332	0.000231145	0.00595477
ENSMUSG00000000708	Kat2b	0.412545	0.00023217	0.00597297
ENSMUSG00000071862	Lrrtm2	-0.375667	0.000233233	0.00599208
ENSMUSG00000002055	Spag5	0.591748	0.000235172	0.00603361
ENSMUSG00000049775	Tmsb4x	0.345204	0.000236187	0.00605136
ENSMUSG00000024597	Slc12a2	-0.322448	0.000236706	0.00605637
ENSMUSG00000036875	Dna2	1.27466	0.000238469	0.00609315
ENSMUSG00000046186	Cd109	0.970852	0.00023902	0.00609892
ENSMUSG00000042507	Mideas	0.461531	0.000239425	0.00610093
ENSMUSG00000027971	Ndst4	0.498373	0.000240292	0.00611472
ENSMUSG00000058818	Pirb	2.72078	0.000240926	0.00612252
ENSMUSG00000022126	Acod1	7.01857	0.000242271	0.00614838
ENSMUSG00000032338	Hcn4	-0.435947	0.000242628	0.00614908
ENSMUSG00000042388	Dlgap3	-0.364285	0.000246125	0.00622929
ENSMUSG00000025804	Ccr1	2.37797	0.000247372	0.0062524
ENSMUSG00000021963	Sap18	-0.489668	0.000248982	0.00628461
ENSMUSG00000025283	Sat1	0.552051	0.000249638	0.0062927
ENSMUSG00000062760	Shisal1	-0.37723	0.00025396	0.00638445
ENSMUSG00000034853	Acot11	0.306088	0.00025378	0.00638445
ENSMUSG00000000290	Itgb2	1.58201	0.000257588	0.00646697
ENSMUSG00000050732	Vamp8	0.745025	0.000258118	0.00647161
ENSMUSG00000107068	Gm42742	-0.487067	0.000259858	0.00650544
ENSMUSG00000027935	Rab13	0.732828	0.000260509	0.00650544
ENSMUSG00000060131	Atp8b4	2.6927	0.000260484	0.00650544
ENSMUSG00000018486	Wnt9b	-0.778165	0.000261465	0.0065206
ENSMUSG00000018166	Erbb3	-0.441989	0.000263095	0.00655253
ENSMUSG00000041548	Hspb8	0.511422	0.000265566	0.00660528
ENSMUSG00000035133	Arhgap5	-0.341383	0.000267101	0.00663465
ENSMUSG00000061451	Tmem151a	-0.37554	0.000270547	0.00671136
ENSMUSG00000007659	Bcl2l1	0.27411	0.000274302	0.00679552
ENSMUSG00000053158	Fes	1.09582	0.000277522	0.00686621
ENSMUSG00000001773	Folh1	0.737593	0.000278082	0.00687097
ENSMUSG00000041697	Cox6a1	-0.269842	0.000280745	0.00692764
ENSMUSG00000022263	Trio	0.23444	0.00028302	0.00697458
ENSMUSG00000081683	Fzd10	-0.937279	0.000284134	0.00699282
ENSMUSG00000040713	Creg1	-0.37648	0.000287459	0.00706539
ENSMUSG00000025584	Pde8a	-0.500188	0.000288563	0.00708322
ENSMUSG00000031700	Gpt2	0.42277	0.000289929	0.00710743
ENSMUSG00000055027	Smyd1	-1.02331	0.000300322	0.00735258
ENSMUSG00000030350	Prmt8	-0.439031	0.000302637	0.0073996
ENSMUSG00000006576	Slc4a3	-0.268874	0.000304068	0.00742489
ENSMUSG00000000386	Mx1	1.72137	0.00030513	0.00744112
ENSMUSG00000023175	Bsg	-0.215678	0.000306446	0.00745381
ENSMUSG00000041870	Ankrd13a	0.381867	0.000306446	0.00745381
ENSMUSG00000019194	Scn1b	-0.340717	0.000311274	0.00756141
ENSMUSG00000034947	Tmem106a	1.44512	0.000315875	0.00766323
ENSMUSG00000026610	Esrrg	-0.311261	0.000316613	0.00767121
ENSMUSG00000028919	Arhgef19	-0.485715	0.000318423	0.0077051
ENSMUSG00000076612	Ighg2c	4.26693	0.000319014	0.00770943
ENSMUSG00000020491	2810021J22Rik	0.579308	0.000321465	0.00775866
ENSMUSG00000045664	Cdc42ep2	-0.542431	0.000322269	0.00776806
ENSMUSG00000029267	Mtf2	0.406999	0.000324725	0.00781719
ENSMUSG00000033740	St18	-0.516333	0.000325733	0.00783139
ENSMUSG00000040855	Reps2	-0.357505	0.000327815	0.00787134
ENSMUSG00000029810	Tmem176b	0.429265	0.000330198	0.00791842
ENSMUSG00000058620	Adra2b	-0.988496	0.000332417	0.00796144
ENSMUSG00000023132	Gzma	3.12698	0.000333899	0.00798672
ENSMUSG00000020262	Adarb1	-0.388863	0.000336696	0.00804335
ENSMUSG00000036466	Megf11	-0.356814	0.000337273	0.00804686
ENSMUSG00000058655	Eif4b	0.26252	0.000341467	0.00813656
ENSMUSG00000026824	Kcnj3	-0.33408	0.000343369	0.00817148
ENSMUSG00000020120	Plek	0.635383	0.000345103	0.00820233
ENSMUSG00000013707	Tnfaip8l2	1.32371	0.000345884	0.00821048
ENSMUSG00000020387	Jade2	0.306123	0.000351701	0.00833798
ENSMUSG00000027581	Stmn3	-0.222397	0.000354596	0.00839598
ENSMUSG00000048022	Tmem229a	-0.31431	0.000357904	0.00846362
ENSMUSG00000058163	Gm5431	1.98811	0.000358882	0.00847605
ENSMUSG00000061524	Zic2	-0.52791	0.00036021	0.0084967
ENSMUSG00000038530	Rgs4	-0.337904	0.000360693	0.00849737
ENSMUSG00000044340	Phlpp1	-0.265779	0.000361856	0.00850338
ENSMUSG00000029636	Wasf3	-0.250693	0.000361726	0.00850338
ENSMUSG00000035877	Zhx3	0.265208	0.000364738	0.00855974
ENSMUSG00000032496	Ltf	1.92956	0.000365168	0.00855974
ENSMUSG00000032997	Chpf	-0.297451	0.000370505	0.00864927
ENSMUSG00000006782	Cnp	-0.287949	0.000370564	0.00864927
ENSMUSG00000020108	Ddit4	0.445129	0.000370835	0.00864927
ENSMUSG00000071713	Csf2rb	2.03921	0.000370204	0.00864927
ENSMUSG00000052397	Ezr	0.493183	0.000373022	0.00868946
ENSMUSG00000024378	Stard4	-0.31529	0.000373834	0.00869757
ENSMUSG00000032000	Birc3	1.20302	0.000380133	0.00883314
ENSMUSG00000004633	Chn2	-0.473625	0.000383116	0.00887182
ENSMUSG00000029875	Ccdc184	-0.336012	0.000383219	0.00887182
ENSMUSG00000024981	Acsl5	0.490514	0.00038259	0.00887182
ENSMUSG00000025597	Klhl4	-0.437289	0.000385951	0.00891305
ENSMUSG00000086290	Snhg12	0.525292	0.000385555	0.00891305
ENSMUSG00000038738	Shank1	-0.338146	0.000388416	0.00895892
ENSMUSG00000000552	Zfp385a	-0.301346	0.000389035	0.00896217
ENSMUSG00000041415	Dicer1	0.285523	0.000390335	0.00898107
ENSMUSG00000021143	Pacs2	-0.278837	0.000391239	0.0089834
ENSMUSG00000036564	Ndrg4	-0.250673	0.000391396	0.0089834
ENSMUSG00000026697	Myoc	-0.770984	0.000392162	0.00898996
ENSMUSG00000042834	Nrep	-0.459789	0.00040242	0.00921383
ENSMUSG00000040296	Ddx58	0.748048	0.000405396	0.00927064
ENSMUSG00000058761	Rnf169	0.353774	0.000409265	0.00934772
ENSMUSG00000022463	Srebf2	-0.26631	0.000412354	0.00939336
ENSMUSG00000026090	Cracdl	0.353308	0.000412768	0.00939336
ENSMUSG00000038235	F11r	0.660853	0.000411916	0.00939336
ENSMUSG00000029082	Bst1	2.25732	0.000415163	0.0094364
ENSMUSG00000028988	Ctnnbip1	-0.366054	0.000415859	0.00944076
ENSMUSG00000056492	Adgrf5	-0.304969	0.000417234	0.00946051
ENSMUSG00000051726	Kcnf1	0.35185	0.000417818	0.0094623
ENSMUSG00000035885	Cox8a	-0.237098	0.000423291	0.00957466
ENSMUSG00000107451	Gm44421	0.891377	0.00042442	0.00958862
ENSMUSG00000023367	Tmem176a	0.451	0.000426625	0.00962683
ENSMUSG00000027298	Tyro3	-0.371907	0.000432716	0.0097512
ENSMUSG00000043740	B430306N03Rik	2.26825	0.000433178	0.0097512
ENSMUSG00000079547	H2-DMb1	2.29776	0.000434385	0.00976662
ENSMUSG00000035615	Frmpd1	0.505026	0.000444432	0.00996859
ENSMUSG00000053977	Cd8a	2.10988	0.000444213	0.00996859
ENSMUSG00000003949	Hlf	-0.408609	0.000452676	0.0101413
ENSMUSG00000039501	Znfx1	0.379536	0.000456362	0.0102117
ENSMUSG00000048701	Ccdc6	0.275928	0.000461393	0.010312
ENSMUSG00000074637	Sox2	-0.42031	0.000466264	0.0103837
ENSMUSG00000030643	Rab30	-0.361984	0.000466117	0.0103837
ENSMUSG00000052142	Rasal3	0.895309	0.000465409	0.0103837
ENSMUSG00000020432	Tcn2	0.507122	0.000467046	0.0103887
ENSMUSG00000070031	Sp140	1.68949	0.000469932	0.0104405
ENSMUSG00000022146	Osmr	0.846287	0.000475735	0.0105569
ENSMUSG00000022439	Parvg	1.01624	0.000484424	0.010737
ENSMUSG00000091264	Smim13	-0.322889	0.000490728	0.0108639
ENSMUSG00000051146	Camk2n2	-0.250204	0.0004928	0.0108969
ENSMUSG00000024782	Ak3	0.324233	0.00049369	0.0109037
ENSMUSG00000031004	Mki67	1.18859	0.000494932	0.0109182
ENSMUSG00000048458	Inka2	-0.589919	0.000497967	0.0109594
ENSMUSG00000020422	Tns3	0.371948	0.000497823	0.0109594
ENSMUSG00000020424	Castor1	0.861089	0.000498868	0.0109663
ENSMUSG00000067274	Rplp0	0.323817	0.000505478	0.0110952
ENSMUSG00000046410	Kcnk6	0.82185	0.000505916	0.0110952
ENSMUSG00000018217	Pmp22	-0.439367	0.000506701	0.0110994
ENSMUSG00000023192	Grm2	-0.423023	0.000511837	0.0111988
ENSMUSG00000034903	Cobll1	-0.503112	0.000512553	0.0112014
ENSMUSG00000092627	D130058E05Rik	-1.0945	0.000514531	0.0112315
ENSMUSG00000021573	Tppp	-0.235349	0.000516701	0.0112658
ENSMUSG00000025813	Homer2	-0.345924	0.000526613	0.0114685
ENSMUSG00000030744	Rps3	0.232864	0.000528775	0.0115022
ENSMUSG00000057614	Gnai1	-0.255152	0.0005297	0.011509
ENSMUSG00000024027	Glp1r	0.517334	0.000534512	0.0116001
ENSMUSG00000086228	Ubap1l	0.544604	0.000539736	0.0116999
ENSMUSG00000033955	Tnks1bp1	-0.382446	0.000540871	0.011711
ENSMUSG00000060716	Plekhh1	-0.405745	0.000542239	0.011727
ENSMUSG00000061859	Patj	-0.407065	0.000545009	0.0117733
ENSMUSG00000040856	Dlk1	0.259328	0.00054586	0.0117781
ENSMUSG00000060371	Caln1	0.250637	0.000548627	0.0118242
ENSMUSG00000101389	Ms4a4a	2.88059	0.000560867	0.0120741
ENSMUSG00000034109	Golim4	-0.373005	0.000565927	0.0121691
ENSMUSG00000020864	Ankrd40	-0.240914	0.00056712	0.0121807
ENSMUSG00000035948	Acss3	0.83587	0.000568121	0.0121882
ENSMUSG00000038058	Nod1	0.604535	0.000572827	0.0122751
ENSMUSG00000028849	Map7d1	-0.25033	0.000574151	0.0122895
ENSMUSG00000025034	Trim8	-0.275173	0.000575749	0.0123096
ENSMUSG00000059146	Ntrk3	0.280036	0.000576602	0.0123138
ENSMUSG00000057841	Rpl32	0.291127	0.000583217	0.0124409
ENSMUSG00000022508	Bcl6	0.404955	0.000596955	0.0127194
ENSMUSG00000056737	Capg	1.06336	0.000600059	0.012771
ENSMUSG00000023153	Tmem52	1.58257	0.000606395	0.0128912
ENSMUSG00000025887	Casp12	1.2618	0.000607416	0.0128983
ENSMUSG00000073409	H2-Q6	1.88633	0.0006112	0.0129639
ENSMUSG00000020057	Dram1	1.39395	0.000616532	0.0130622
ENSMUSG00000044024	Rell2	-0.304491	0.000618099	0.0130806
ENSMUSG00000022061	Nkx3-1	-1.51364	0.000618937	0.0130836
ENSMUSG00000022283	Pabpc1	0.319369	0.000619817	0.0130874
ENSMUSG00000029189	Sel1l3	-0.385037	0.00062442	0.0131698
ENSMUSG00000017756	Slc12a7	0.691046	0.000626089	0.0131901
ENSMUSG00000031320	Rps4x	0.283663	0.000632009	0.0132999
ENSMUSG00000040061	Plcb2	0.997923	0.000637263	0.0133954
ENSMUSG00000061740	Cyp2d22	0.407162	0.000640607	0.0134506
ENSMUSG00000056290	Ms4a4b	1.7195	0.000645062	0.013529
ENSMUSG00000066043	Phactr4	0.548795	0.000652216	0.0136637
ENSMUSG00000045009	Prrt3	-0.38223	0.000654253	0.0136758
ENSMUSG00000097365	C030034L19Rik	2.56451	0.000653621	0.0136758
ENSMUSG00000020740	Gga3	-0.304982	0.00066739	0.0139348
ENSMUSG00000006651	Aplp1	-0.200988	0.000671759	0.0140104
ENSMUSG00000007594	Hapln4	-0.296876	0.000674052	0.0140305
ENSMUSG00000002602	Axl	0.355705	0.000674969	0.0140305
ENSMUSG00000005892	Trh	0.536434	0.00067424	0.0140305
ENSMUSG00000043067	Dpy19l1	-0.281861	0.000676246	0.0140415
ENSMUSG00000029413	Naaa	0.536762	0.000679731	0.0140982
ENSMUSG00000025875	Tspan17	-0.438005	0.00069238	0.0143288
ENSMUSG00000070493	Chchd2	-0.238898	0.000692037	0.0143288
ENSMUSG00000017446	C1qtnf1	0.935023	0.00069449	0.0143566
ENSMUSG00000030745	Il21r	1.26255	0.000696808	0.0143728
ENSMUSG00000012519	Mlkl	2.59572	0.000696735	0.0143728
ENSMUSG00000046229	Scand1	-1.50875	0.000700883	0.014441
ENSMUSG00000020044	Timp3	-0.274823	0.000702327	0.0144447
ENSMUSG00000032011	Thy1	-0.261398	0.000702608	0.0144447
ENSMUSG00000000555	Itga5	1.12174	0.000710789	0.0145969
ENSMUSG00000060487	Samd5	-0.390508	0.000713324	0.0146025
ENSMUSG00000030516	Tjp1	-0.23859	0.000714962	0.0146025
ENSMUSG00000039911	Spsb1	0.447072	0.000714011	0.0146025
ENSMUSG00000019850	Tnfaip3	1.19506	0.000714695	0.0146025
ENSMUSG00000078921	Tgtp2	2.36509	0.000714577	0.0146025
ENSMUSG00000030671	Pde3b	0.644612	0.000722294	0.0147362
ENSMUSG00000045868	Gvin1	0.808118	0.000732188	0.0149218
ENSMUSG00000042589	Cux2	-0.277478	0.000737899	0.0150219
ENSMUSG00000018819	Lsp1	0.91493	0.000739171	0.0150314
ENSMUSG00000028542	Slc6a9	-0.251477	0.000741929	0.0150711
ENSMUSG00000030785	Cox6a2	-0.80421	0.000747622	0.0151049
ENSMUSG00000021259	Cyp46a1	-0.332656	0.000746519	0.0151049
ENSMUSG00000035735	Dagla	-0.309837	0.000746723	0.0151049
ENSMUSG00000027810	Eif2a	0.35672	0.000745855	0.0151049
ENSMUSG00000039683	Sdk1	0.445906	0.000747176	0.0151049
ENSMUSG00000041132	N4bp2l1	0.328114	0.000753098	0.0151991
ENSMUSG00000022895	Ets2	0.356317	0.000761975	0.015358
ENSMUSG00000021624	Cd180	1.06292	0.00076261	0.015358
ENSMUSG00000040247	Tbc1d10c	1.71521	0.000764985	0.0153893
ENSMUSG00000004266	Ptpn6	0.915157	0.000767353	0.0154203
ENSMUSG00000020641	Rsad2	0.99442	0.000770225	0.0154615
ENSMUSG00000032479	Map4	-0.239554	0.000774111	0.0155062
ENSMUSG00000070337	Gpr179	0.644416	0.000773996	0.0155062
ENSMUSG00000070639	Lrrc8b	-0.349505	0.000786669	0.0157405
ENSMUSG00000028495	Rps6	0.237753	0.000787488	0.0157405
ENSMUSG00000089679	Gm16299	-1.63186	0.000788998	0.0157539
ENSMUSG00000023341	Mx2	1.50859	0.000803735	0.0160311
ENSMUSG00000056596	Trnp1	-0.373444	0.000810279	0.0161444
ENSMUSG00000109160	4930598N05Rik	2.25737	0.000813537	0.0161921
ENSMUSG00000050063	Klk6	-0.740685	0.000820556	0.0162971
ENSMUSG00000025475	Adgra1	-0.359845	0.000819727	0.0162971
ENSMUSG00000021025	Nfkbia	0.441599	0.000825057	0.0163692
ENSMUSG00000032436	Cmtm7	0.99556	0.00084197	0.0166871
ENSMUSG00000042529	Kcnj12	-0.536448	0.000847079	0.0167576
ENSMUSG00000049532	Sall2	-0.226429	0.000847318	0.0167576
ENSMUSG00000025574	Tk1	0.985113	0.000848273	0.0167588
ENSMUSG00000042613	Pbxip1	0.382181	0.000853626	0.0168468
ENSMUSG00000027716	Trpc3	-0.672587	0.000860885	0.0169721
ENSMUSG00000000958	Slc7a7	1.1175	0.000862424	0.0169846
ENSMUSG00000112627	4933412E12Rik	1.328	0.000867073	0.0170582
ENSMUSG00000028599	Tnfrsf1b	0.711957	0.000872153	0.0171401
ENSMUSG00000030701	Plekhb1	-0.220864	0.000878879	0.0172468
ENSMUSG00000055172	C1ra	2.31348	0.00087942	0.0172468
ENSMUSG00000034488	Edil3	-0.313314	0.000882506	0.0172711
ENSMUSG00000038342	Mlxip	0.483328	0.000881708	0.0172711
ENSMUSG00000031209	Heph	0.398857	0.00088874	0.017375
ENSMUSG00000062373	Tmem65	-0.258598	0.000889739	0.0173764
ENSMUSG00000039058	Ak5	-0.332343	0.000892485	0.0174118
ENSMUSG00000032766	Gng11	-0.511826	0.000895801	0.0174583
ENSMUSG00000051136	Ghsr	0.738623	0.000902428	0.0175692
ENSMUSG00000044167	Foxo1	0.369211	0.000908257	0.0176643
ENSMUSG00000053835	H2-T24	0.653519	0.000921803	0.0179092
ENSMUSG00000022324	Matn2	0.496768	0.000929024	0.0180282
ENSMUSG00000112972	Gm48417	1.48675	0.000929857	0.0180282
ENSMUSG00000050721	Plekho2	-0.45823	0.00093609	0.0181303
ENSMUSG00000034792	Gna15	1.21756	0.000940744	0.0182016
ENSMUSG00000037095	Lrg1	1.4793	0.000944836	0.018262
ENSMUSG00000022468	Endou	-0.706115	0.000951286	0.0182923
ENSMUSG00000042116	Vwa1	-0.339798	0.000949579	0.0182923
ENSMUSG00000019889	Ptprk	0.334397	0.000950209	0.0182923
ENSMUSG00000022206	Npr3	0.835416	0.000951289	0.0182923
ENSMUSG00000030281	Il17rc	0.879135	0.000949201	0.0182923
ENSMUSG00000101678	Gm29609	-1.12053	0.000960169	0.0184183
ENSMUSG00000050271	Prag1	-0.351444	0.000960792	0.0184183
ENSMUSG00000105096	Gbp10	2.90735	0.000959772	0.0184183
ENSMUSG00000039630	Hnrnpu	0.222655	0.000963785	0.0184568
ENSMUSG00000049103	Ccr2	1.64946	0.000972187	0.0185987
ENSMUSG00000085438	Oip5os1	-0.277599	0.000975568	0.0186443
ENSMUSG00000020868	Xylt2	-0.322325	0.000983745	0.0187623
ENSMUSG00000027220	Syt13	-0.228924	0.000983364	0.0187623
ENSMUSG00000052270	Fpr2	2.66331	0.0009854	0.0187747
ENSMUSG00000045994	B3gat1	-0.226646	0.000989331	0.0188305
ENSMUSG00000024958	Gpr137	-0.271091	0.000993324	0.0188873
ENSMUSG00000060950	Trmt61a	-0.55011	0.00100852	0.0191568
ENSMUSG00000022285	Ywhaz	-0.217211	0.0010129	0.0192205
ENSMUSG00000038695	Josd2	-0.336362	0.00101578	0.0192556
ENSMUSG00000021134	Srsf5	0.264328	0.00101954	0.0193074
ENSMUSG00000032434	Cmtm6	0.405901	0.00102354	0.0193636
ENSMUSG00000031467	Agpat5	-0.28351	0.00103003	0.0194633
ENSMUSG00000025020	Slit1	0.317513	0.00103089	0.0194633
ENSMUSG00000038026	Kcnj9	-0.377718	0.00104567	0.0197223
ENSMUSG00000070390	Nlrp1b	1.96978	0.00105035	0.0197907
ENSMUSG00000007613	Tgfbr1	0.345868	0.00105447	0.0198484
ENSMUSG00000068747	Sort1	-0.255662	0.0010589	0.0199117
ENSMUSG00000026678	Rgs5	-0.29985	0.00106916	0.0200554
ENSMUSG00000018381	Abi3	1.07355	0.00106764	0.0200554
ENSMUSG00000033538	Casp4	1.83243	0.00106975	0.0200554
ENSMUSG00000020372	Rack1	0.26193	0.0010738	0.0201112
ENSMUSG00000037225	Fgf2	0.532129	0.00107804	0.0201704
ENSMUSG00000032741	Tpcn1	-0.292613	0.00108189	0.0202222
ENSMUSG00000010086	Rnf112	-0.339535	0.00108333	0.0202291
ENSMUSG00000040972	Igsf21	-0.420259	0.00109605	0.0204269
ENSMUSG00000058454	Dhcr7	-0.323089	0.00109756	0.0204269
ENSMUSG00000009621	Vav2	0.411509	0.00109983	0.0204269
ENSMUSG00000042010	Acacb	0.535439	0.00110045	0.0204269
ENSMUSG00000037727	Avp	0.88355	0.00110047	0.0204269
ENSMUSG00000021322	Aoah	1.92115	0.0010998	0.0204269
ENSMUSG00000024910	Ctsw	2.14346	0.00110294	0.0204525
ENSMUSG00000027187	Cat	-0.310989	0.00110794	0.0205248
ENSMUSG00000030088	Aldh1l1	0.298334	0.00111274	0.0205735
ENSMUSG00000022678	Nde1	0.509911	0.00111276	0.0205735
ENSMUSG00000060636	Rpl35a	0.240604	0.0011215	0.0207146
ENSMUSG00000074521	Gm14327	-0.664071	0.00112684	0.0207645
ENSMUSG00000020923	Ubtf	-0.244551	0.0011269	0.0207645
ENSMUSG00000040181	Fmo1	0.536886	0.00112835	0.0207645
ENSMUSG00000047180	Neurl3	1.02275	0.00112864	0.0207645
ENSMUSG00000020912	Krt12	-1.53187	0.0011317	0.0207733
ENSMUSG00000027239	Mdk	-0.485865	0.00113417	0.0207733
ENSMUSG00000021256	Vash1	-0.461586	0.00113551	0.0207733
ENSMUSG00000034863	Ano8	-0.338986	0.00113325	0.0207733
ENSMUSG00000025508	Rplp2	0.256074	0.00113799	0.0207733
ENSMUSG00000061410	Zcchc14	0.269681	0.00113798	0.0207733
ENSMUSG00000026548	Slamf9	1.53636	0.00113783	0.0207733
ENSMUSG00000051498	Tlr6	2.00886	0.00113228	0.0207733
ENSMUSG00000022208	Jph4	-0.280596	0.00113964	0.0207832
ENSMUSG00000078202	Nrarp	-0.389806	0.00114537	0.0208674
ENSMUSG00000089704	Galnt2	-0.732946	0.00114933	0.0209191
ENSMUSG00000024691	Fam111a	1.06111	0.00115089	0.0209273
ENSMUSG00000058626	Capn11	-3.58943	0.00115263	0.0209386
ENSMUSG00000075593	Gal3st4	0.860402	0.00116278	0.0211025
ENSMUSG00000032482	Cspg5	-0.243396	0.00117836	0.0213644
ENSMUSG00000053916	Nanp	-0.525597	0.00118082	0.0213885
ENSMUSG00000026770	Il2ra	1.66398	0.00119239	0.0215771
ENSMUSG00000031996	Aplp2	-0.217396	0.00119956	0.0216859
ENSMUSG00000033220	Rac2	1.94595	0.00121109	0.0218732
ENSMUSG00000035413	Tmem98	-0.505771	0.00121746	0.0219671
ENSMUSG00000031506	Ptpn7	2.40416	0.00122079	0.022006
ENSMUSG00000035441	Myo1d	-0.492028	0.00122909	0.022113
ENSMUSG00000040433	Zbtb38	-0.300062	0.00122846	0.022113
ENSMUSG00000064293	Cntn4	-0.317576	0.00123089	0.0221241
ENSMUSG00000018849	Wwc1	-0.361165	0.00123679	0.0222088
ENSMUSG00000038319	Kcnh2	-0.288705	0.00124461	0.022328
ENSMUSG00000002985	Apoe	0.257094	0.00125092	0.0224195
ENSMUSG00000043811	Rtn4r	-0.581751	0.0012534	0.0224211
ENSMUSG00000029088	Kcnip4	-0.306573	0.00125307	0.0224211
ENSMUSG00000007950	Abhd8	-0.268989	0.00126705	0.0226006
ENSMUSG00000040613	Apobec1	1.0203	0.00126614	0.0226006
ENSMUSG00000015355	Cd48	1.44908	0.0012657	0.0226006
ENSMUSG00000031442	Mcf2l	0.226281	0.00126966	0.0226256
ENSMUSG00000026072	Il1r1	0.619259	0.00127121	0.0226316
ENSMUSG00000001930	Vwf	0.457579	0.00127314	0.0226445
ENSMUSG00000031714	Gab1	-0.285926	0.00129598	0.0230289
ENSMUSG00000015484	Fam163a	-0.530206	0.00129803	0.0230435
ENSMUSG00000029647	Pan3	0.433996	0.00131391	0.0233032
ENSMUSG00000000805	Car4	-0.542672	0.00131772	0.023328
ENSMUSG00000056116	H2-T22	1.0039	0.00131789	0.023328
ENSMUSG00000030935	Acsm3	2.48488	0.00131904	0.023328
ENSMUSG00000022297	Fzd6	-0.563067	0.00132697	0.0234461
ENSMUSG00000032936	Camkv	-0.300905	0.00134313	0.0237092
ENSMUSG00000017412	Cacnb4	-0.31548	0.00134911	0.0237924
ENSMUSG00000047040	Prr15l	2.38949	0.00135708	0.0239104
ENSMUSG00000062078	Qk	-0.182101	0.00136395	0.0240088
ENSMUSG00000003410	Elavl3	-0.239114	0.00137054	0.0240571
ENSMUSG00000032231	Anxa2	0.526101	0.00136978	0.0240571
ENSMUSG00000096764	Gm21985	0.710655	0.00136939	0.0240571
ENSMUSG00000076439	Mog	-0.354972	0.00137292	0.0240763
ENSMUSG00000037031	Tspan15	-0.392139	0.00138102	0.0241957
ENSMUSG00000047139	Cd24a	0.495439	0.00138339	0.0242146
ENSMUSG00000096917	2500002B13Rik	1.88913	0.00139393	0.0243762
ENSMUSG00000059810	Rgs3	-0.303152	0.00140439	0.0245134
ENSMUSG00000054459	Vsnl1	-0.206246	0.00140382	0.0245134
ENSMUSG00000048483	Zdhhc22	-0.409731	0.00140843	0.0245609
ENSMUSG00000039960	Rhou	0.317684	0.00141157	0.0245929
ENSMUSG00000037965	Zc3h7a	0.379646	0.00142249	0.02476
ENSMUSG00000066551	Hmgb1	-0.219627	0.00143056	0.0248775
ENSMUSG00000009731	Kcnd1	-0.463255	0.00143611	0.0249508
ENSMUSG00000064369	mt-Te	-0.65896	0.00144171	0.0250248
ENSMUSG00000004098	Col5a3	0.692566	0.00144986	0.0251429
ENSMUSG00000025892	Gria4	-0.246652	0.00147923	0.0256287
ENSMUSG00000024675	Ms4a4c	1.83563	0.00148349	0.0256787
ENSMUSG00000001467	Cyp51	-0.284392	0.00148576	0.0256824
ENSMUSG00000024873	Cnih2	-0.269771	0.00148645	0.0256824
ENSMUSG00000035459	Stab2	1.14052	0.00149037	0.0257264
ENSMUSG00000054690	Emcn	-0.808417	0.00149588	0.0257978
ENSMUSG00000053062	Jam2	-0.35339	0.00149853	0.0258197
ENSMUSG00000036334	Igsf10	0.410517	0.00150198	0.0258553
ENSMUSG00000031538	Plat	0.411302	0.00150467	0.0258779
ENSMUSG00000064373	Selenop	0.356495	0.00150741	0.0259011
ENSMUSG00000062380	Tubb3	-0.225002	0.00151737	0.0260302
ENSMUSG00000023224	Serping1	1.84678	0.0015177	0.0260302
ENSMUSG00000044452	Zfp507	0.537696	0.00152133	0.0260685
ENSMUSG00000071415	Rpl23	0.247464	0.00152368	0.026085
ENSMUSG00000027854	Sike1	-0.303211	0.00153122	0.0261901
ENSMUSG00000003882	Il7r	1.3042	0.00153471	0.0262259
ENSMUSG00000020893	Per1	0.294762	0.00154853	0.0264379
ENSMUSG00000040345	Arhgap9	1.31311	0.00157191	0.0268127
ENSMUSG00000113424	Gm48161	-0.389006	0.00157768	0.0268867
ENSMUSG00000002489	Tiam1	-0.304098	0.00158063	0.0269123
ENSMUSG00000028082	Sh3d19	-0.51537	0.00160893	0.0273314
ENSMUSG00000089809	Rasgef1b	-0.384955	0.00160886	0.0273314
ENSMUSG00000035064	Eef2k	0.378072	0.00160962	0.0273314
ENSMUSG00000032816	Igdcc4	-0.330845	0.00161478	0.0273943
ENSMUSG00000050541	Adra1b	-0.433949	0.00161696	0.0274064
ENSMUSG00000015133	Lrrk1	0.674292	0.00162299	0.0274837
ENSMUSG00000030093	Wnt7a	-0.512673	0.00163512	0.0276641
ENSMUSG00000033208	S100b	-0.329368	0.00164144	0.0277459
ENSMUSG00000041309	Nkx6-2	-0.514682	0.00165188	0.0278721
ENSMUSG00000049807	Arhgap23	-0.227871	0.00165077	0.0278721
ENSMUSG00000067768	Xlr4b	2.35373	0.00166051	0.0279925
ENSMUSG00000049734	Trex1	0.812558	0.00166213	0.0279946
ENSMUSG00000045589	Frrs1l	-0.235905	0.00169297	0.0284884
ENSMUSG00000034570	Inpp5j	-0.309075	0.00169735	0.0285324
ENSMUSG00000022548	Apod	0.817967	0.00169863	0.0285324
ENSMUSG00000028661	Epha8	-0.560934	0.00172289	0.0289141
ENSMUSG00000034471	Caskin2	-0.319725	0.00173034	0.029013
ENSMUSG00000046916	Myct1	-1.96697	0.00173629	0.0290867
ENSMUSG00000022332	Khdrbs3	-0.317139	0.00174099	0.0291221
ENSMUSG00000062328	Rpl17	0.205152	0.00174151	0.0291221
ENSMUSG00000031292	Cdkl5	-0.398253	0.00175465	0.0293157
ENSMUSG00000118841	Rn7s2	-1.76396	0.00176154	0.0293783
ENSMUSG00000118866	Rn7s1	-1.76396	0.00176154	0.0293783
ENSMUSG00000070942	Il1rl2	1.32537	0.00177086	0.0295075
ENSMUSG00000050854	Tmem125	-0.522229	0.00177884	0.0296141
ENSMUSG00000040452	Cdh12	-0.480949	0.00178763	0.0297341
ENSMUSG00000034928	Rnf44	-0.263193	0.00179723	0.0298545
ENSMUSG00000041797	Abca9	0.534652	0.00179806	0.0298545
ENSMUSG00000041926	Rnpep	0.339246	0.00182542	0.030282
ENSMUSG00000021876	Rnase4	0.497752	0.00182888	0.0303125
ENSMUSG00000046245	Pilra	1.95894	0.0018381	0.0304383
ENSMUSG00000002111	Spi1	1.16031	0.00184222	0.0304796
ENSMUSG00000096847	Tmem151b	-0.263975	0.00184525	0.0305028
ENSMUSG00000041771	Slc24a4	0.678903	0.0018483	0.0305263
ENSMUSG00000001020	S100a4	1.31157	0.00185065	0.0305382
ENSMUSG00000002289	Angptl4	0.899266	0.0018529	0.0305483
ENSMUSG00000048142	Nat8l	-0.262197	0.00188471	0.0310455
ENSMUSG00000043535	Setx	0.319563	0.00188789	0.0310705
ENSMUSG00000037742	Eef1a1	0.182176	0.00189263	0.0311212
ENSMUSG00000022186	Oxct1	-0.237804	0.00189953	0.0312073
ENSMUSG00000037217	Syn1	-0.212307	0.00190941	0.0312914
ENSMUSG00000068874	Selenbp1	0.449876	0.00190966	0.0312914
ENSMUSG00000025747	Tyms	0.915765	0.00190877	0.0312914
ENSMUSG00000066800	Rnasel	0.54657	0.00191142	0.0312928
ENSMUSG00000058624	Gda	0.373416	0.00191617	0.0313432
ENSMUSG00000004626	Stxbp2	0.456095	0.0019202	0.0313816
ENSMUSG00000030499	Kctd15	-0.572433	0.0019273	0.0314703
ENSMUSG00000024935	Slc1a1	-0.248449	0.00195497	0.0318943
ENSMUSG00000047409	Ctdspl	0.368659	0.00196654	0.0320551
ENSMUSG00000026175	Vil1	-1.1799	0.00197574	0.0321491
ENSMUSG00000030830	Itgal	2.04371	0.00197551	0.0321491
ENSMUSG00000028444	Cntfr	-0.26797	0.0019929	0.0324002
ENSMUSG00000048277	Syngr2	0.542152	0.00200078	0.0325001
ENSMUSG00000057113	Npm1	0.215085	0.00201118	0.0326407
ENSMUSG00000071203	Naip5	1.03992	0.00203946	0.033071
ENSMUSG00000022037	Clu	0.194772	0.00204295	0.033099
ENSMUSG00000084883	Ccdc85c	-0.246768	0.00205388	0.0332473
ENSMUSG00000069893	9930111J21Rik1	1.01862	0.00205778	0.0332817
ENSMUSG00000008200	Fnbp4	0.38127	0.00206848	0.0334259
ENSMUSG00000033615	Cplx1	-0.289313	0.00207113	0.0334398
ENSMUSG00000029467	Atp2a2	-0.223037	0.00209895	0.0338598
ENSMUSG00000059070	Rpl18	0.266129	0.00212962	0.0343251
ENSMUSG00000036580	Spg20	-0.283156	0.00214936	0.0345836
ENSMUSG00000023078	Cxcl13	4.50904	0.00214832	0.0345836
ENSMUSG00000026203	Dnajb2	-0.234337	0.00218308	0.035096
ENSMUSG00000030124	Lag3	0.581168	0.00221158	0.0355237
ENSMUSG00000027858	Tspan2	-0.226515	0.00222863	0.0357363
ENSMUSG00000031709	Tbc1d9	0.257023	0.00222787	0.0357363
ENSMUSG00000052085	Dock8	0.896956	0.00224158	0.0359132
ENSMUSG00000031851	Ntpcr	0.46789	0.00224382	0.0359184
ENSMUSG00000044786	Zfp36	0.725207	0.00225321	0.0360379
ENSMUSG00000026991	Pkp4	-0.296463	0.00225792	0.0360824
ENSMUSG00000045287	Rtn4rl1	-0.456682	0.00226934	0.0362032
ENSMUSG00000000732	Icosl	0.690503	0.00226897	0.0362032
ENSMUSG00000035373	Ccl7	2.93483	0.00227212	0.0362166
ENSMUSG00000030956	Fam53b	-0.379175	0.00228188	0.0363104
ENSMUSG00000050192	Eif5a2	-0.291831	0.00228158	0.0363104
ENSMUSG00000100755	Rps23-ps1	0.228447	0.00230291	0.0366139
ENSMUSG00000057337	Chst3	-0.732717	0.00232991	0.0369235
ENSMUSG00000024955	Esrra	-0.303052	0.0023249	0.0369235
ENSMUSG00000015968	Cacna1d	0.312808	0.00233003	0.0369235
ENSMUSG00000019832	Rab32	1.1743	0.00233027	0.0369235
ENSMUSG00000030616	Sytl2	-0.316186	0.00234121	0.0370655
ENSMUSG00000008668	Rps18	0.218581	0.00236077	0.0373436
ENSMUSG00000035493	Tgfbi	1.4047	0.00237776	0.0375806
ENSMUSG00000026674	Ddr2	0.571766	0.00241411	0.038123
ENSMUSG00000029819	Npy	1.25321	0.00242225	0.0382194
ENSMUSG00000028514	Usp24	0.261001	0.00242879	0.0382902
ENSMUSG00000059588	Calcrl	-0.668484	0.00243258	0.0383177
ENSMUSG00000020841	Cpd	-0.221875	0.00244595	0.038496
ENSMUSG00000110386	Gm42031	1.4987	0.00245586	0.0386194
ENSMUSG00000036882	Arhgap33	-0.339993	0.00246771	0.0387732
ENSMUSG00000098708	Gm27252	1.62694	0.00249618	0.0391877
ENSMUSG00000038375	Trp53inp2	-0.237704	0.00251211	0.0394027
ENSMUSG00000026822	Lcn2	2.70454	0.00251408	0.0394027
ENSMUSG00000038174	Fam126b	-0.219029	0.00252074	0.039474
ENSMUSG00000029915	Clec5a	1.34398	0.00252311	0.0394782
ENSMUSG00000041731	Pgm5	-0.92609	0.00253009	0.0395138
ENSMUSG00000026159	Agfg1	-0.241191	0.00252923	0.0395138
ENSMUSG00000021903	Galnt15	0.493915	0.00253172	0.0395138
ENSMUSG00000005087	Cd44	0.578164	0.0025485	0.0397427
ENSMUSG00000039943	Plcb4	-0.309563	0.00255849	0.0398651
ENSMUSG00000024516	Sec11c	-0.301027	0.0025638	0.0399147
ENSMUSG00000026029	Casp8	0.890559	0.00259531	0.0403517
ENSMUSG00000032691	Nlrp3	1.38651	0.00259618	0.0403517
ENSMUSG00000026688	Mgst3	-0.295042	0.00260154	0.0404015
ENSMUSG00000075592	Nynrin	0.281509	0.00260412	0.0404081
ENSMUSG00000067235	H2-Q10	0.972672	0.00261843	0.0405966
ENSMUSG00000090124	Ugt1a7c	1.65244	0.00262928	0.0407309
ENSMUSG00000035936	Aldh5a1	-0.211536	0.00264196	0.0408598
ENSMUSG00000023484	Prph	0.556113	0.00264133	0.0408598
ENSMUSG00000064345	mt-Nd2	-0.318303	0.00265154	0.0409742
ENSMUSG00000016624	Phf21b	-0.812153	0.00265861	0.0410384
ENSMUSG00000067288	Rps28	0.258844	0.00266227	0.0410384
ENSMUSG00000108601	Gm44645	0.836912	0.00266139	0.0410384
ENSMUSG00000024862	Klc2	-0.225386	0.00267734	0.0412368
ENSMUSG00000049625	Tifab	0.8312	0.00268311	0.0412917
ENSMUSG00000039005	Tlr4	1.0855	0.00269319	0.0414128
ENSMUSG00000008734	Gprc5b	-0.206499	0.00270247	0.0415213
ENSMUSG00000034825	Nrip3	-0.313337	0.00270591	0.0415402
ENSMUSG00000026701	Prdx6	0.249171	0.00270832	0.0415431
ENSMUSG00000033419	Snap91	-0.199689	0.00271378	0.0415928
ENSMUSG00000020283	Pex13	-0.361069	0.0027267	0.0417566
ENSMUSG00000053044	Cd8b1	2.51101	0.00274525	0.0420064
ENSMUSG00000020516	Rps6kb1	0.292286	0.00276124	0.0422165
ENSMUSG00000024308	Tapbp	0.989037	0.00276624	0.0422585
ENSMUSG00000036904	Fzd8	-0.55335	0.00277309	0.0422941
ENSMUSG00000033487	Fndc3a	0.258247	0.00277117	0.0422941
ENSMUSG00000022219	Cideb	-0.921847	0.00279968	0.0426649
ENSMUSG00000025650	Col7a1	1.21003	0.00281086	0.0428005
ENSMUSG00000011884	Gltp	-0.302105	0.00282326	0.0429543
ENSMUSG00000001576	Ergic1	-0.21852	0.00284143	0.0431958
ENSMUSG00000078502	Zfp268	2.55463	0.00284529	0.0432194
ENSMUSG00000023186	Vwa5a	0.41164	0.00287029	0.0435293
ENSMUSG00000056313	Tcim	1.23253	0.00287034	0.0435293
ENSMUSG00000033707	Lrrc24	-0.336312	0.00287493	0.0435636
ENSMUSG00000003072	Atp5d	-0.235579	0.00287914	0.043592
ENSMUSG00000053963	Stum	-0.624312	0.00291503	0.0440351
ENSMUSG00000053716	Dusp7	-0.309494	0.00291781	0.0440351
ENSMUSG00000038112	AW551984	0.270726	0.00291691	0.0440351
ENSMUSG00000114407	Gm48765	0.644132	0.00291083	0.0440351
ENSMUSG00000069806	Cacng7	-0.24943	0.0029235	0.0440855
ENSMUSG00000028414	Fktn	-0.255169	0.00294712	0.0443346
ENSMUSG00000100627	A830008E24Rik	1.57766	0.00294489	0.0443346
ENSMUSG00000030142	Clec4e	2.95762	0.00294601	0.0443346
ENSMUSG00000028132	Tlcd4	-0.355374	0.00295781	0.0444597
ENSMUSG00000018398	Septin8	-0.214138	0.00296683	0.0445595
ENSMUSG00000039830	Olig2	-0.407401	0.00297843	0.0446979
ENSMUSG00000108414	Snhg1	0.532823	0.00299668	0.0449359
ENSMUSG00000028159	Dapp1	0.760079	0.00300411	0.0450112
ENSMUSG00000076432	Ywhaq	-0.20392	0.00301138	0.0450841
ENSMUSG00000026475	Rgs16	-0.780039	0.00303553	0.0454094
ENSMUSG00000063796	Slc22a8	-0.592669	0.00306262	0.045778
ENSMUSG00000025464	Paox	0.667121	0.00307424	0.045915
ENSMUSG00000003534	Ddr1	-0.239754	0.00309298	0.0461214
ENSMUSG00000042333	Tnfrsf14	1.27099	0.00309094	0.0461214
ENSMUSG00000055296	Tmem245	0.235528	0.00309808	0.0461606
ENSMUSG00000017868	Sgk2	-0.918337	0.00310813	0.0462736
ENSMUSG00000021978	Extl3	-0.213641	0.00311275	0.0463055
ENSMUSG00000040373	Cacng5	-0.309072	0.00311985	0.0463743
ENSMUSG00000008658	Rbfox1	-0.26354	0.00312487	0.0464121
ENSMUSG00000031264	Btk	1.30346	0.00313591	0.0465393
ENSMUSG00000073910	Mob3b	-0.488615	0.00314126	0.0465816
ENSMUSG00000036570	Fxyd1	0.397181	0.0031524	0.0467099
ENSMUSG00000019082	Slc25a22	-0.268185	0.00315735	0.0467216
ENSMUSG00000026754	Golga1	0.340449	0.00315818	0.0467216
ENSMUSG00000019828	Grm1	-0.35315	0.00316634	0.0468053
ENSMUSG00000090071	Cdk5r2	-0.257744	0.00318437	0.0469977
ENSMUSG00000026833	Olfm1	-0.229997	0.0031825	0.0469977
ENSMUSG00000054074	Skida1	-0.533751	0.00319216	0.047041
ENSMUSG00000099083	Atf7	0.3044	0.00319484	0.047041
ENSMUSG00000025701	Alox5	1.68651	0.00319249	0.047041
ENSMUSG00000000142	Axin2	-0.382843	0.0031984	0.0470549
ENSMUSG00000084416	Rpl10a-ps1	0.276594	0.00320081	0.0470549
ENSMUSG00000045871	Slitrk6	-0.518209	0.00321459	0.0471835
ENSMUSG00000044350	Lacc1	0.800876	0.00321235	0.0471835
ENSMUSG00000028194	Ddah1	-0.302126	0.00321916	0.0472135
ENSMUSG00000071076	Jund	-0.346304	0.00324173	0.0475073
ENSMUSG00000007682	Dio2	0.466519	0.00325957	0.0477315
ENSMUSG00000094796	BC147527	2.46434	0.00326801	0.0478176
ENSMUSG00000087143	A830082K12Rik	-0.432705	0.00327892	0.0479398
ENSMUSG00000053332	Gas5	0.249228	0.00328415	0.0479788
ENSMUSG00000030787	Lyve1	1.89378	0.00328786	0.0479956
ENSMUSG00000044788	Fads6	-0.275095	0.00331823	0.0484011
ENSMUSG00000023913	Pla2g7	-0.300408	0.00332675	0.0484877
ENSMUSG00000029658	Wdr95	1.63179	0.0033346	0.0485136
ENSMUSG00000048534	Jaml	1.69533	0.00333629	0.0485136
ENSMUSG00000049037	Clec4a1	2.05524	0.00333507	0.0485136
ENSMUSG00000022055	Nefl	-0.292606	0.00335495	0.048747
ENSMUSG00000078816	Prkcg	-0.365124	0.00336475	0.0488515
ENSMUSG00000026946	Nmi	0.831056	0.00337733	0.0489961
ENSMUSG00000025738	Fbxl16	-0.212602	0.00338507	0.0490704
ENSMUSG00000033124	Atg9a	-0.236583	0.0033936	0.049156
ENSMUSG00000037172	Dennd11	-0.264516	0.00339709	0.0491685
ENSMUSG00000057963	Itpk1	0.290548	0.00341216	0.0493206
ENSMUSG00000050232	Cxcr3	2.22161	0.00341286	0.0493206
ENSMUSG00000032355	Mlip	-0.734007	0.00341857	0.049327
ENSMUSG00000069808	Tlcd3a	-0.411869	0.0034175	0.049327
ENSMUSG00000035283	Adrb1	-0.490687	0.00342393	0.0493347
ENSMUSG00000008683	Rps15a	0.302112	0.00342437	0.0493347
ENSMUSG00000040390	Map3k10	-0.250096	0.00346062	0.0498185
ENSMUSG00000020100	Slc29a3	0.361514	0.00346352	0.0498221
ENSMUSG00000075010	AW112010	1.90234	0.0034735	0.0499272

## Sheet: 40 dpi
ensembl_gene_id	external_gene_name	log2FoldChange	pvalue	padj
ENSMUSG00000073418	C4b	1.8401	1.33e-54	2.73e-50
ENSMUSG00000073411	H2-D1	1.18764	1.56e-23	1.09e-19
ENSMUSG00000024610	Cd74	2.69723	1.59e-23	1.09e-19
ENSMUSG00000060802	B2m	0.967867	1.74e-20	8.94e-17
ENSMUSG00000025270	Alas2	3.97817	2.4e-18	9.85e-15
ENSMUSG00000073940	Hbb-bt	3.87533	6.27e-18	2.14e-14
ENSMUSG00000069919	Hba-a1	3.58806	6.38e-17	1.87e-13
ENSMUSG00000073421	H2-Ab1	2.72312	5.07e-16	1.3e-12
ENSMUSG00000004328	Hif3a	2.19753	1.87e-15	4.27e-12
ENSMUSG00000036594	H2-Aa	2.717	3.31e-15	6.8e-12
ENSMUSG00000052305	Hbb-bs	3.75946	2.51e-14	4.67e-11
ENSMUSG00000029561	Oasl2	1.50398	5.33e-14	9.11e-11
ENSMUSG00000104713	Gbp6	1.8591	1.21e-13	1.91e-10
ENSMUSG00000069917	Hba-a2	3.59004	1.26e-12	1.85e-09
ENSMUSG00000046879	Irgm1	1.09698	1.56e-11	2.14e-08
ENSMUSG00000069874	Irgm2	1.57734	2.95e-11	3.78e-08
ENSMUSG00000074896	Ifit3	1.1666	3.48e-11	4.2e-08
ENSMUSG00000038642	Ctss	0.927553	4.26e-11	4.85e-08
ENSMUSG00000001930	Vwf	1.10679	7.1e-11	7.66e-08
ENSMUSG00000078853	Igtp	1.49201	1.33e-10	1.37e-07
ENSMUSG00000027078	Ube2l6	1.79292	1.6e-10	1.57e-07
ENSMUSG00000093930	Hmgcs1	-0.503862	5.55e-10	5.17e-07
ENSMUSG00000060586	H2-Eb1	2.15738	6.14e-10	5.48e-07
ENSMUSG00000069516	Lyz2	1.25157	6.45e-10	5.51e-07
ENSMUSG00000069833	Ahnak	0.746638	1.17e-09	9.6e-07
ENSMUSG00000026104	Stat1	0.960869	2.39e-09	1.89e-06
ENSMUSG00000118642	AY036118	1.38	6.02e-09	4.57e-06
ENSMUSG00000021091	Serpina3n	0.920804	7.39e-09	5.41e-06
ENSMUSG00000006574	Slc4a1	5.44756	1.08e-08	7.61e-06
ENSMUSG00000015852	Fcrls	-1.09059	1.11e-08	7.62e-06
ENSMUSG00000046805	Mpeg1	0.736885	2.17e-08	1.43e-05
ENSMUSG00000036887	C1qa	0.721366	2.35e-08	1.51e-05
ENSMUSG00000030111	A2m	0.860842	2.82e-08	1.75e-05
ENSMUSG00000024222	Fkbp5	1.13977	3.7e-08	2.23e-05
ENSMUSG00000081485	Gm12338	-1.25272	4.1e-08	2.36e-05
ENSMUSG00000026656	Fcgr2b	1.29293	4.13e-08	2.36e-05
ENSMUSG00000025006	Sorbs1	0.533586	4.6e-08	2.55e-05
ENSMUSG00000044468	Tent5c	1.25258	1e-07	5.41e-05
ENSMUSG00000076614	Ighg1	7.19513	1.83e-07	9.61e-05
ENSMUSG00000073489	Ifi204	2.28813	1.93e-07	9.9e-05
ENSMUSG00000059089	Fcgr4	2.71639	2.05e-07	0.000102713
ENSMUSG00000062488	Ifit3b	1.20938	2.62e-07	0.000127812
ENSMUSG00000014361	Mertk	0.878595	2.85e-07	0.000132783
ENSMUSG00000073555	Gm4951	2.38394	2.84e-07	0.000132783
ENSMUSG00000033880	Lgals3bp	0.753467	4.25e-07	0.000193707
ENSMUSG00000037071	Scd1	-0.393976	5.35e-07	0.00023834
ENSMUSG00000020641	Rsad2	1.44743	5.46e-07	0.00023834
ENSMUSG00000061232	H2-K1	0.838925	6.18e-07	0.000264143
ENSMUSG00000079484	Phyhd1	0.945065	6.97e-07	0.000291802
ENSMUSG00000054072	Iigp1	1.69795	7.11e-07	0.000291833
ENSMUSG00000031762	Mt2	0.615352	1.3e-06	0.000522844
ENSMUSG00000046718	Bst2	1.38771	1.59e-06	0.000628441
ENSMUSG00000058454	Dhcr7	-0.558373	2.06e-06	0.000796328
ENSMUSG00000019874	Fabp7	-0.938213	2.7e-06	0.00101478
ENSMUSG00000036905	C1qb	0.565052	2.72e-06	0.00101478
ENSMUSG00000059743	Fdps	-0.46283	3e-06	0.00110015
ENSMUSG00000037321	Tap1	1.18559	3.08e-06	0.00110726
ENSMUSG00000036529	Sbf1	-0.480413	3.23e-06	0.00114392
ENSMUSG00000115293	Gm49333	-1.46781	3.62e-06	0.00125676
ENSMUSG00000021665	Hexb	0.470813	3.68e-06	0.00125676
ENSMUSG00000032193	Ldlr	-0.564148	4.05e-06	0.00136322
ENSMUSG00000058922	Gm10052	-1.17587	4.72e-06	0.00156058
ENSMUSG00000028270	Gbp2	1.1526	4.94e-06	0.00160909
ENSMUSG00000029417	Cxcl9	4.19308	5.69e-06	0.00182247
ENSMUSG00000064337	mt-Rnr1	0.576045	6.23e-06	0.00193723
ENSMUSG00000024066	Xdh	1.11408	6.16e-06	0.00193723
ENSMUSG00000020932	Gfap	0.751187	7.38e-06	0.00225927
ENSMUSG00000074578	Zfas1	0.524446	8.43e-06	0.00254285
ENSMUSG00000021423	Ly86	0.805051	8.69e-06	0.00258377
ENSMUSG00000045294	Insig1	-0.380956	9.91e-06	0.00290463
ENSMUSG00000021250	Fos	-0.945813	1.06e-05	0.00307356
ENSMUSG00000059498	Fcgr3	0.894514	1.11e-05	0.00315062
ENSMUSG00000054263	Lifr	0.59165	1.15e-05	0.00324201
ENSMUSG00000036896	C1qc	0.643361	1.25e-05	0.0034195
ENSMUSG00000015950	Ncf1	0.893719	1.24e-05	0.0034195
ENSMUSG00000037727	Avp	1.57089	1.44e-05	0.00382663
ENSMUSG00000058626	Capn11	2.00884	1.43e-05	0.00382663
ENSMUSG00000095079	Igha	4.11728	1.48e-05	0.00389933
ENSMUSG00000002325	Irf9	0.707164	1.62e-05	0.00419504
ENSMUSG00000045763	Basp1	0.412446	1.88e-05	0.00482614
ENSMUSG00000038007	Acer2	0.649681	2.49e-05	0.00630892
ENSMUSG00000025902	Sox17	1.30877	2.66e-05	0.00665722
ENSMUSG00000007207	Stx1a	-0.450409	2.75e-05	0.00666979
ENSMUSG00000035929	H2-Q4	0.879655	2.76e-05	0.00666979
ENSMUSG00000024164	C3	1.58759	2.73e-05	0.00666979
ENSMUSG00000061353	Cxcl12	0.466828	2.84e-05	0.00676641
ENSMUSG00000066687	Zbtb16	1.85331	3.64e-05	0.00857098
ENSMUSG00000057596	Trim30d	1.14089	3.86e-05	0.0090054
ENSMUSG00000117098	Gm49909	-0.727043	4.57e-05	0.0105407
ENSMUSG00000072235	Tuba1a	-0.316779	4.8e-05	0.0108126
ENSMUSG00000111971	Gm48678	1.00458	4.79e-05	0.0108126
ENSMUSG00000042286	Stab1	0.629629	4.9e-05	0.0109166
ENSMUSG00000029482	Aacs	-0.501511	5.12e-05	0.011303
ENSMUSG00000027533	Fabp5	-0.390344	5.98e-05	0.0130482
ENSMUSG00000031604	Msmo1	-0.36144	6.19e-05	0.0133619
ENSMUSG00000006517	Mvd	-0.595883	6.35e-05	0.0135581
ENSMUSG00000029798	Herc6	0.920751	6.48e-05	0.01371
ENSMUSG00000021670	Hmgcr	-0.352235	7.47e-05	0.0156308
ENSMUSG00000024201	Kdm4b	0.44326	8.09e-05	0.0167598
ENSMUSG00000040253	Gbp7	0.847032	8.54e-05	0.0175153
ENSMUSG00000002341	Ncan	-0.467885	8.83e-05	0.0179345
ENSMUSG00000048960	Prex2	0.53907	9.18e-05	0.0182817
ENSMUSG00000029343	Crybb1	1.45694	9.15e-05	0.0182817
ENSMUSG00000071042	Rasgrp3	-0.749174	9.75e-05	0.0190545
ENSMUSG00000053861	Gm9925	1.53693	9.74e-05	0.0190545
ENSMUSG00000024338	Psmb8	1.03839	9.91e-05	0.0191706
ENSMUSG00000016496	Cd274	0.854225	0.000113595	0.0217774
ENSMUSG00000099696	2900052N01Rik	0.492054	0.000116043	0.0219245
ENSMUSG00000036181	H1f2	0.688023	0.0001165	0.0219245
ENSMUSG00000027015	Cybrd1	0.887191	0.00012167	0.0226892
ENSMUSG00000045502	Hcar2	3.19299	0.000125833	0.0232542
ENSMUSG00000067212	H2-T23	0.654511	0.000128418	0.02352
ENSMUSG00000042938	Gm14117	-1.593	0.000145574	0.0261943
ENSMUSG00000074151	Nlrc5	1.45874	0.000144455	0.0261943
ENSMUSG00000049577	Zfpm1	-0.777249	0.000152157	0.0269513
ENSMUSG00000046709	Mapk10	-0.364125	0.000152408	0.0269513
ENSMUSG00000024019	Cmtr1	-0.380758	0.000155248	0.0269881
ENSMUSG00000039236	Isg20	1.76081	0.000154851	0.0269881
ENSMUSG00000041560	Nop53	0.399602	0.000179269	0.0309021
ENSMUSG00000058258	Idi1	-0.415134	0.000182613	0.0312161
ENSMUSG00000013033	Adgrl1	-0.287553	0.00019063	0.0323168
ENSMUSG00000042745	Id1	0.785014	0.000192202	0.0323168
ENSMUSG00000117465	Gm49980	0.969529	0.000203294	0.0339039
ENSMUSG00000064267	Hvcn1	1.13503	0.000205144	0.0339365
ENSMUSG00000078921	Tgtp2	1.22317	0.000207942	0.0341241
ENSMUSG00000066632	Pgk1-rs7	-1.52949	0.000209976	0.0341845
ENSMUSG00000054675	Tmem119	0.536517	0.000216131	0.0349094
ENSMUSG00000022508	Bcl6	0.511197	0.000220176	0.0352849
ENSMUSG00000035352	Ccl12	2.89458	0.000223341	0.0355147
ENSMUSG00000084838	Gm10241	-4.18753	0.000228791	0.035692
ENSMUSG00000019232	Etnppl	0.659636	0.000229676	0.035692
ENSMUSG00000024677	Ms4a6b	1.84974	0.000227612	0.035692
ENSMUSG00000020099	Unc5b	-0.434219	0.000235396	0.0363059
ENSMUSG00000037921	Ddx60	1.38881	0.000239784	0.0367067
ENSMUSG00000031543	Ank1	-0.466797	0.000252124	0.0383098
ENSMUSG00000038418	Egr1	-0.581088	0.00025913	0.0390848
ENSMUSG00000045817	Zfp36l2	0.47199	0.000262597	0.0393186
ENSMUSG00000021257	Angel1	-0.58221	0.000282851	0.0420443
ENSMUSG00000055833	1700034H15Rik	1.21906	0.000293877	0.043369
ENSMUSG00000118841	Rn7s2	4.20026	0.000298518	0.0434291
ENSMUSG00000118866	Rn7s1	4.20026	0.000298518	0.0434291
ENSMUSG00000028542	Slc6a9	-0.34451	0.000311101	0.0443168
ENSMUSG00000028645	Slc2a1	0.47174	0.000311072	0.0443168
ENSMUSG00000022018	Rgcc	0.84992	0.000309468	0.0443168
ENSMUSG00002076161	Rn7sk	3.76192	0.000313787	0.0443911
ENSMUSG00000030168	Adipor2	0.49869	0.000316113	0.0444139
ENSMUSG00000072214	Septin5	-0.310074	0.00032519	0.0453784
ENSMUSG00000019082	Slc25a22	-0.348862	0.00033421	0.0463219
ENSMUSG00000062591	Tubb4a	-0.349386	0.000345519	0.047568
ENSMUSG00000003882	Il7r	1.92759	0.000347951	0.0475835
ENSMUSG00000092595	Gm20427	1.79252	0.000353915	0.0480786

## Sheet: Longitudinal
ensembl_gene_id	external_gene_name	log2FoldChange	pvalue	padj
ENSMUSG00000073418	C4b	1.84273	9.99809e-40	2.26757e-35
ENSMUSG00000025270	Alas2	3.97579	1.88455e-36	2.13708e-32
ENSMUSG00000073940	Hbb-bt	3.87646	6.87002e-26	5.19374e-22
ENSMUSG00000029561	Oasl2	1.50492	3.03991e-23	1.72363e-19
ENSMUSG00000025498	Irf7	0.476572	6.7517e-22	3.06257e-18
ENSMUSG00000052305	Hbb-bs	3.7609	4.13218e-21	1.56197e-17
ENSMUSG00000033880	Lgals3bp	0.754735	6.46586e-20	2.09494e-16
ENSMUSG00000038642	Ctss	0.928535	1.2766e-18	3.61917e-15
ENSMUSG00000069917	Hba-a2	3.59155	3.46633e-18	7.14694e-15
ENSMUSG00000069919	Hba-a1	3.58948	3.35497e-18	7.14694e-15
ENSMUSG00000073411	H2-D1	1.19023	3.35109e-18	7.14694e-15
ENSMUSG00000026104	Stat1	0.960607	5.44578e-18	1.02925e-14
ENSMUSG00000046805	Mpeg1	0.737378	1.14706e-14	2.00118e-11
ENSMUSG00000059498	Fcgr3	0.895873	3.36225e-14	5.44685e-11
ENSMUSG00000046718	Bst2	1.38892	6.00608e-14	9.0812e-11
ENSMUSG00000036896	C1qc	0.644921	8.53567e-14	1.13876e-10
ENSMUSG00000040033	Stat2	-0.229407	8.29358e-14	1.13876e-10
ENSMUSG00000024338	Psmb8	1.03976	9.31151e-14	1.17325e-10
ENSMUSG00000060802	B2m	0.969918	9.86554e-14	1.17763e-10
ENSMUSG00000059089	Fcgr4	2.71557	2.8308e-13	3.21012e-10
ENSMUSG00000037321	Tap1	1.18933	1.0206e-12	1.10225e-09
ENSMUSG00000069874	Irgm2	1.57879	3.15921e-12	3.11526e-09
ENSMUSG00000104713	Gbp6	1.85757	3.13191e-12	3.11526e-09
ENSMUSG00000036887	C1qa	0.722647	6.16444e-12	5.8254e-09
ENSMUSG00000061232	H2-K1	0.840577	1.49116e-11	1.35278e-08
ENSMUSG00000074896	Ifit3	1.16533	1.55576e-11	1.3571e-08
ENSMUSG00000073555	Gm4951	2.38654	1.73505e-11	1.45744e-08
ENSMUSG00000026656	Fcgr2b	1.29571	4.80144e-11	3.88466e-08
ENSMUSG00000046879	Irgm1	1.09553	4.96716e-11	3.88466e-08
ENSMUSG00000074151	Nlrc5	1.46132	6.19288e-11	4.68182e-08
ENSMUSG00000024610	Cd74	2.70272	7.22031e-11	5.28247e-08
ENSMUSG00000015950	Ncf1	0.894922	1.34918e-10	9.43433e-08
ENSMUSG00000097415	AU020206	0.828768	1.37272e-10	9.43433e-08
ENSMUSG00000034708	Grn	-0.0109965	1.41847e-10	9.46206e-08
ENSMUSG00000029343	Crybb1	1.46388	1.52646e-10	9.89149e-08
ENSMUSG00000062488	Ifit3b	1.20978	1.68423e-10	1.06106e-07
ENSMUSG00000073489	Ifi204	2.2855	2.37445e-10	1.45547e-07
ENSMUSG00000036905	C1qb	0.567606	2.49576e-10	1.48958e-07
ENSMUSG00000021423	Ly86	0.806386	3.2449e-10	1.88704e-07
ENSMUSG00000021091	Serpina3n	0.925233	4.14777e-10	2.35178e-07
ENSMUSG00000044583	Tlr7	1.03418	4.39032e-10	2.42859e-07
ENSMUSG00000078853	Igtp	1.49139	6.04185e-10	3.2626e-07
ENSMUSG00000022584	Ly6c2	0.467825	7.48099e-10	3.94579e-07
ENSMUSG00000079017	Ifi27l2a	0.632317	8.03201e-10	4.14014e-07
ENSMUSG00000038507	Parp12	0.525009	9.01594e-10	4.54403e-07
ENSMUSG00000030107	Usp18	1.14255	1.43582e-09	7.07924e-07
ENSMUSG00000029826	Zc3hav1	0.547259	1.6616e-09	8.0181e-07
ENSMUSG00000002325	Irf9	0.707004	2.27129e-09	1.05982e-06
ENSMUSG00000022488	Nckap1l	0.504333	2.28973e-09	1.05982e-06
ENSMUSG00000022372	Sla	0.693891	2.83062e-09	1.28397e-06
ENSMUSG00000072620	Slfn2	0.65911	3.91893e-09	1.74277e-06
ENSMUSG00000067212	H2-T23	0.65672	4.17962e-09	1.82296e-06
ENSMUSG00000021665	Hexb	0.471765	4.89179e-09	2.09332e-06
ENSMUSG00000024621	Csf1r	0.167804	5.76343e-09	2.42064e-06
ENSMUSG00000034459	Ifit1	0.75271	5.87799e-09	2.42387e-06
ENSMUSG00000024222	Fkbp5	1.14066	6.39923e-09	2.59169e-06
ENSMUSG00000036594	H2-Aa	2.70947	8.02676e-09	3.19381e-06
ENSMUSG00000004328	Hif3a	2.19482	1.12385e-08	4.39466e-06
ENSMUSG00000058715	Fcer1g	0.593763	1.33096e-08	5.11629e-06
ENSMUSG00000030560	Ctsc	0.654314	1.71851e-08	6.49595e-06
ENSMUSG00000024677	Ms4a6b	1.85772	2.31465e-08	8.51756e-06
ENSMUSG00000073421	H2-Ab1	2.7236	2.32843e-08	8.51756e-06
ENSMUSG00000093930	Hmgcs1	-0.502768	3.23533e-08	1.16472e-05
ENSMUSG00000037649	H2-DMa	0.38042	4.3202e-08	1.53097e-05
ENSMUSG00000034422	Parp14	0.583284	4.53711e-08	1.56997e-05
ENSMUSG00000118841	Rn7s2	4.19981	4.63793e-08	1.56997e-05
ENSMUSG00000118866	Rn7s1	4.19981	4.63793e-08	1.56997e-05
ENSMUSG00000098112	Bin2	0.62686	4.8993e-08	1.63406e-05
ENSMUSG00000070327	Rnf213	0.626949	5.6313e-08	1.85098e-05
ENSMUSG00000016496	Cd274	0.858238	5.96601e-08	1.93299e-05
ENSMUSG00000082292	Gm12250	2.07503	6.92263e-08	2.21134e-05
ENSMUSG00000000791	Il12rb1	1.16732	7.59155e-08	2.39134e-05
ENSMUSG00000060586	H2-Eb1	2.15765	7.98355e-08	2.48037e-05
ENSMUSG00000057596	Trim30d	1.14274	9.56675e-08	2.89807e-05
ENSMUSG00000069892	9930111J21Rik2	0.326754	9.58355e-08	2.89807e-05
ENSMUSG00000040253	Gbp7	0.847241	1.02829e-07	3.06863e-05
ENSMUSG00000024339	Tap2	0.359306	1.05968e-07	3.12124e-05
ENSMUSG00000079484	Phyhd1	0.946821	1.21653e-07	3.5373e-05
ENSMUSG00000028581	Laptm5	0.408983	1.32721e-07	3.81028e-05
ENSMUSG00000040747	Cd53	0.486048	1.55045e-07	4.36659e-05
ENSMUSG00000073902	Gvin3	1.65556	1.5595e-07	4.36659e-05
ENSMUSG00000052160	Pld4	0.527136	1.88472e-07	5.21285e-05
ENSMUSG00000035929	H2-Q4	0.880628	1.9737e-07	5.32898e-05
ENSMUSG00000060550	H2-Q7	0.678223	1.97097e-07	5.32898e-05
ENSMUSG00000052776	Oas1a	0.860045	2.04657e-07	5.46074e-05
ENSMUSG00000027078	Ube2l6	1.79512	2.17957e-07	5.74798e-05
ENSMUSG00000020932	Gfap	0.75274	2.31673e-07	6.03949e-05
ENSMUSG00000040140	Tdrd6	0.250407	2.76161e-07	7.11743e-05
ENSMUSG00000031838	Ifi30	0.573738	3.00557e-07	7.65913e-05
ENSMUSG00000090942	F830016B08Rik	1.83406	3.11591e-07	7.85209e-05
ENSMUSG00000000290	Itgb2	0.598922	3.43379e-07	8.55807e-05
ENSMUSG00000026480	Ncf2	0.188756	3.53499e-07	8.62082e-05
ENSMUSG00000049502	Dtx3l	0.580468	3.52177e-07	8.62082e-05
ENSMUSG00000029417	Cxcl9	4.19335	3.686e-07	8.89346e-05
ENSMUSG00000061353	Cxcl12	0.467898	3.96967e-07	9.47707e-05
ENSMUSG00000078945	Naip2	0.990042	4.0645e-07	9.60237e-05
ENSMUSG00000045763	Basp1	0.413579	4.36981e-07	0.000102172
ENSMUSG00000015340	Cybb	1.59882	4.50651e-07	0.000104293
ENSMUSG00000022906	Parp9	0.886436	4.59702e-07	0.000105313
ENSMUSG00000033355	Rtp4	0.893879	4.75182e-07	0.000107771
ENSMUSG00000001123	Lgals9	0.40057	4.95006e-07	0.000110066
ENSMUSG00000031980	Agt	0.10079	4.9255e-07	0.000110066
ENSMUSG00000044734	Serpinb1a	-0.700433	5.18115e-07	0.000114086
ENSMUSG00000009585	Apobec3	0.501839	5.50081e-07	0.00011996
ENSMUSG00000028413	B4galt1	0.505237	6.62636e-07	0.000143129
ENSMUSG00000006519	Cyba	0.305967	6.92668e-07	0.00014682
ENSMUSG00000032193	Ldlr	-0.56342	6.88363e-07	0.00014682
ENSMUSG00000030966	Trim21	0.820139	9.0387e-07	0.000189813
ENSMUSG00000018899	Irf1	0.534755	1.0752e-06	0.00022372
ENSMUSG00000054072	Iigp1	1.69951	1.15773e-06	0.000238703
ENSMUSG00000047798	Cd300lf	1.38128	1.27571e-06	0.000260658
ENSMUSG00000014361	Mertk	0.879394	1.50102e-06	0.000303956
ENSMUSG00000006574	Slc4a1	5.44169	1.53207e-06	0.000304664
ENSMUSG00000024998	Plce1	0.343321	1.52096e-06	0.000304664
ENSMUSG00000073491	Ifi213	0.837644	1.54482e-06	0.000304664
ENSMUSG00000020099	Unc5b	-0.432932	1.63032e-06	0.000318756
ENSMUSG00000054676	1600014C10Rik	-0.0840778	1.72428e-06	0.000334245
ENSMUSG00000030579	Tyrobp	0.363512	1.77457e-06	0.000341078
ENSMUSG00000025017	Pik3ap1	0.621602	1.84887e-06	0.000352372
ENSMUSG00000068606	Gm4841	1.50054	2.23954e-06	0.000423272
ENSMUSG00002076161	Rn7sk	3.76115	2.3386e-06	0.000438343
ENSMUSG00000031762	Mt2	0.616628	2.63436e-06	0.000489731
ENSMUSG00000078920	Ifi47	1.10017	2.82145e-06	0.000520247
ENSMUSG00000026896	Ifih1	0.372595	2.86117e-06	0.000523316
ENSMUSG00000035692	Isg15	1.15761	3.0605e-06	0.000555298
ENSMUSG00000025492	Ifitm3	0.504216	3.31985e-06	0.000597574
ENSMUSG00000018920	Cxcl16	1.00149	3.46007e-06	0.000613081
ENSMUSG00000032135	Mcam	-0.472475	3.45694e-06	0.000613081
ENSMUSG00000006403	Adamts4	-0.433086	3.64912e-06	0.000641566
ENSMUSG00000036908	Unc93b1	0.32115	3.73439e-06	0.000651507
ENSMUSG00000021457	Syk	0.329256	3.76961e-06	0.000652631
ENSMUSG00000064215	Ifi27	0.413982	3.83971e-06	0.000659732
ENSMUSG00000040945	Rcc2	-0.253331	3.92801e-06	0.000669829
ENSMUSG00000054675	Tmem119	0.537417	4.25335e-06	0.000719896
ENSMUSG00000036181	H1f2	0.688896	4.65124e-06	0.000781408
ENSMUSG00000047793	Sned1	0.0410549	4.88553e-06	0.000814733
ENSMUSG00000069516	Lyz2	1.25671	5.96265e-06	0.000987101
ENSMUSG00000056116	H2-T22	0.0179367	6.73782e-06	0.00110735
ENSMUSG00000073490	Ifi207	0.94613	7.14022e-06	0.00116504
ENSMUSG00000000682	Cd52	0.936868	7.59174e-06	0.00122986
ENSMUSG00000031101	Sash3	0.470323	8.27038e-06	0.0013303
ENSMUSG00000026395	Ptprc	0.429214	8.65205e-06	0.00138189
ENSMUSG00000047250	Ptgs1	0.39564	9.47314e-06	0.00150245
ENSMUSG00000015451	C4a	0.420479	1.11233e-05	0.00173964
ENSMUSG00000039081	Zfp503	0.3318	1.1072e-05	0.00173964
ENSMUSG00000064354	mt-Co2	0.773468	1.11987e-05	0.00173964
ENSMUSG00000018927	Ccl6	0.145385	1.14887e-05	0.00176057
ENSMUSG00000052336	Cx3cr1	0.235536	1.14308e-05	0.00176057
ENSMUSG00000024679	Ms4a6d	1.66595	1.1859e-05	0.00179308
ENSMUSG00000031444	F10	-0.782238	1.18455e-05	0.00179308
ENSMUSG00000034438	Gbp8	1.57885	1.2453e-05	0.00186061
ENSMUSG00000041736	Tspo	0.540889	1.24697e-05	0.00186061
ENSMUSG00000048537	Phldb1	-0.378708	1.29398e-05	0.00191813
ENSMUSG00000030220	Arhgdib	0.476587	1.31568e-05	0.00193764
ENSMUSG00000057191	AB124611	1.01903	1.41153e-05	0.00206538
ENSMUSG00000024810	Il33	0.0226206	1.42675e-05	0.00207427
ENSMUSG00000058454	Dhcr7	-0.557864	1.46869e-05	0.00212165
ENSMUSG00000007041	Clic1	0.511522	1.56277e-05	0.00224326
ENSMUSG00000096727	Psmb9	1.12776	1.59251e-05	0.00227159
ENSMUSG00000078502	Zfp268	2.73224	1.71446e-05	0.00243024
ENSMUSG00000028003	Lrat	1.47724	1.94313e-05	0.00272038
ENSMUSG00000099041	Gm28035	0.477624	1.93794e-05	0.00272038
ENSMUSG00000034116	Vav1	0.467565	2.19306e-05	0.00305144
ENSMUSG00000023224	Serping1	0.696898	2.38615e-05	0.00329987
ENSMUSG00000027315	Spint1	0.734592	2.43209e-05	0.00334302
ENSMUSG00000038418	Egr1	-0.581229	2.47701e-05	0.00338426
ENSMUSG00000044522	A730020M07Rik	1.26634	2.51224e-05	0.00341183
ENSMUSG00000048897	Zfp710	-0.545596	2.62812e-05	0.00354796
ENSMUSG00000026676	Ccdc3	0.496034	2.78352e-05	0.0036855
ENSMUSG00000033192	Lpcat2	0.0756081	2.74968e-05	0.0036855
ENSMUSG00000055717	Slain1	-0.174454	2.764e-05	0.0036855
ENSMUSG00000070034	Sp110	0.666909	2.80499e-05	0.0036855
ENSMUSG00000079419	Ms4a6c	1.13562	2.81125e-05	0.0036855
ENSMUSG00000024079	Eif2ak2	0.625393	2.87632e-05	0.00374914
ENSMUSG00000021583	Erap1	-0.254405	2.98221e-05	0.00386495
ENSMUSG00000027015	Cybrd1	0.885478	3.04297e-05	0.00392128
ENSMUSG00000030748	Il4ra	0.157716	3.20956e-05	0.00411259
ENSMUSG00000022831	Hcls1	0.158742	3.22906e-05	0.00411433
ENSMUSG00000003882	Il7r	1.8892	3.26007e-05	0.00413063
ENSMUSG00000024965	Fermt3	0.551067	3.53942e-05	0.00445967
ENSMUSG00000025902	Sox17	1.30825	3.57799e-05	0.00448336
ENSMUSG00000025877	Hk3	0.410849	3.65276e-05	0.0045519
ENSMUSG00000053861	Gm9925	1.53147	3.94238e-05	0.00488596
ENSMUSG00000023249	Parp3	0.294893	3.99756e-05	0.00490712
ENSMUSG00000041515	Irf8	0.666511	4.01775e-05	0.00490712
ENSMUSG00000071713	Csf2rb	0.123765	4.02436e-05	0.00490712
ENSMUSG00000028270	Gbp2	1.14942	4.27927e-05	0.00519005
ENSMUSG00000030786	Itgam	0.336131	4.3059e-05	0.00519457
ENSMUSG00000040552	C3ar1	0.521515	4.35271e-05	0.00522325
ENSMUSG00000024013	Fgd2	0.258475	4.4655e-05	0.0053304
ENSMUSG00000033191	Tie1	-0.377772	4.50538e-05	0.00534984
ENSMUSG00000097428	AW047730	-0.165823	4.61958e-05	0.00545688
ENSMUSG00000035208	Slfn8	0.963349	5.05952e-05	0.00594559
ENSMUSG00000035778	Ggta1	0.420486	5.13845e-05	0.00600722
ENSMUSG00000019987	Arg1	-0.120183	5.22222e-05	0.00607384
ENSMUSG00000092837	Rpph1	4.46304	5.25066e-05	0.00607576
ENSMUSG00000020901	Pik3r5	-0.188294	5.2856e-05	0.00608515
ENSMUSG00000016256	Ctsz	0.199809	5.3863e-05	0.00616976
ENSMUSG00000055945	Prr18	-0.0924459	5.56936e-05	0.00634739
ENSMUSG00000034786	Gpsm3	-0.0022634	5.68661e-05	0.00641653
ENSMUSG00000048001	Hes5	0.496304	5.66039e-05	0.00641653
ENSMUSG00000098973	Mir6236	2.90094	5.92049e-05	0.00663234
ENSMUSG00000118642	AY036118	1.38395	5.93635e-05	0.00663234
ENSMUSG00000070427	Il18bp	0.342131	6.03344e-05	0.00670777
ENSMUSG00000047342	Zfp286	0.124171	6.60211e-05	0.00730419
ENSMUSG00000079547	H2-DMb1	1.37381	6.65566e-05	0.00732768
ENSMUSG00000033543	Gtf2a2	0.406618	7.02222e-05	0.00769391
ENSMUSG00000040296	Ddx58	0.194286	7.1968e-05	0.00784728
ENSMUSG00000029816	Gpnmb	0.780858	7.26882e-05	0.00788789
ENSMUSG00000052384	Nrros	0.670665	7.37154e-05	0.00796126
ENSMUSG00000002831	Plin4	2.94284	7.47226e-05	0.00803179
ENSMUSG00000004040	Stat3	0.189442	7.68122e-05	0.00821746
ENSMUSG00000091549	Gm6548	0.437151	8.0347e-05	0.00855526
ENSMUSG00000044811	Cd300c2	0.599717	8.27572e-05	0.00877071
ENSMUSG00000064337	mt-Rnr1	0.57687	8.80139e-05	0.00928444
ENSMUSG00000031862	Atp13a1	-0.355935	9.09122e-05	0.00946232
ENSMUSG00000032741	Tpcn1	-0.123583	9.0156e-05	0.00946232
ENSMUSG00002075188		3.36761	9.17862e-05	0.00946232
ENSMUSG00002075524		3.36761	9.17862e-05	0.00946232
ENSMUSG00002076173		3.36761	9.17862e-05	0.00946232
ENSMUSG00000024371	C2	0.645292	9.22321e-05	0.00946527
ENSMUSG00000030921	Trim30a	0.828839	9.80411e-05	0.0100161
ENSMUSG00000003526	Prodh	0.187774	0.000102047	0.0103786
ENSMUSG00000081485	Gm12338	-1.2517	0.000104558	0.0105865
ENSMUSG00000045932	Ifit2	0.185986	0.000106705	0.0107083
ENSMUSG00000058818	Pirb	0.670436	0.000106521	0.0107083
ENSMUSG00000030697	Ppp4c	-0.0678172	0.000107795	0.01077
ENSMUSG00000105207	Gm42927	0.708311	0.000108647	0.0108075
ENSMUSG00000021477	Ctsl	-0.0915583	0.000109623	0.010857
ENSMUSG00000034330	Plcg2	0.254261	0.000111007	0.0109046
ENSMUSG00000040488	Ltbp4	-0.200277	0.000111066	0.0109046
ENSMUSG00000055541	Lair1	0.523224	0.000112833	0.0110304
ENSMUSG00000027935	Rab13	-0.135802	0.000116488	0.0113375
ENSMUSG00000037921	Ddx60	1.39378	0.000116974	0.0113375
ENSMUSG00000040177	2310057M21Rik	0.460883	0.000118183	0.0114059
ENSMUSG00000040809	Chil3	-0.118672	0.000120588	0.0115887
ENSMUSG00000024308	Tapbp	-0.0665543	0.000121886	0.0116641
ENSMUSG00000018593	Sparc	0.103883	0.000126184	0.0120246
ENSMUSG00000068129	Cst7	3.00894	0.000128412	0.012135
ENSMUSG00000076432	Ywhaq	0.202116	0.000128017	0.012135
ENSMUSG00000026536	Ifi211	2.31339	0.000130913	0.0123199
ENSMUSG00000030798	Cd37	0.38902	0.00013319	0.0124824
ENSMUSG00000026819	Slc25a25	-0.274991	0.000139843	0.013052
ENSMUSG00000037071	Scd1	-0.392874	0.000142569	0.0132519
ENSMUSG00000097194	9330175E14Rik	1.01352	0.00014336	0.013271
ENSMUSG00000035697	Arhgap45	0.346022	0.000145145	0.0133817
ENSMUSG00000015806	Qdpr	-0.284502	0.000147812	0.0135723
ENSMUSG00000031207	Msn	0.153292	0.000149103	0.0136357
ENSMUSG00000000275	Trim25	0.230371	0.00015008	0.0136699
ENSMUSG00000022463	Srebf2	-0.293508	0.000152608	0.0138446
ENSMUSG00000002341	Ncan	-0.466883	0.000155464	0.0140475
ENSMUSG00000021408	Ripk1	0.132428	0.000156272	0.0140645
ENSMUSG00000015224	Cyp2j9	0.184933	0.000164269	0.0147258
ENSMUSG00000063234	Gpr84	-0.589213	0.000168466	0.0150425
ENSMUSG00000025888	Casp1	0.536407	0.00016934	0.0150613
ENSMUSG00000091694	Apol11b	3.14298	0.000170535	0.0151084
ENSMUSG00000031239	Itm2a	-0.252133	0.000174315	0.0153832
ENSMUSG00000027875	Hmgcs2	0.203259	0.000177913	0.0156398
ENSMUSG00000078942	Naip6	1.37652	0.00017936	0.0156723
ENSMUSG00000102204	Gm36958	-0.315494	0.000179665	0.0156723
ENSMUSG00000026854	Usp20	-0.319983	0.000182459	0.0158551
ENSMUSG00000010064	Slc38a3	-0.382864	0.000185901	0.0160925
ENSMUSG00000029204	Rhoh	1.19737	0.000189091	0.0162446
ENSMUSG00000069793	Slfn9	0.714075	0.000188554	0.0162446
ENSMUSG00000054520	Sh3bp2	-0.164022	0.000191391	0.0163802
ENSMUSG00000022912	Pros1	0.093341	0.000192836	0.0164418
ENSMUSG00000019577	Pdk4	0.61482	0.000198533	0.0167388
ENSMUSG00000028156	Eif4e	-0.218464	0.000198048	0.0167388
ENSMUSG00000035004	Igsf6	-0.0361122	0.000198009	0.0167388
ENSMUSG00000079197	Psme2	0.00731867	0.000206191	0.01732
ENSMUSG00000033855	Ston1	0.212635	0.000210843	0.0176454
ENSMUSG00000040483	Xaf1	0.57324	0.000215291	0.0179515
ENSMUSG00000047180	Neurl3	0.498186	0.000218054	0.0181152
ENSMUSG00000035352	Ccl12	2.922	0.00022096	0.0182897
ENSMUSG00000027995	Tlr2	0.295303	0.000226726	0.0186987
ENSMUSG00000055833	1700034H15Rik	1.22773	0.000230399	0.0189328
ENSMUSG00000029408	Abcb9	-0.364896	0.000232739	0.0190561
ENSMUSG00000001783	Rtcb	-0.0496047	0.000240317	0.0195061
ENSMUSG00000035493	Tgfbi	-0.0324121	0.000240816	0.0195061
ENSMUSG00000091971	Hspa1a	0.273038	0.000239436	0.0195061
ENSMUSG00000027514	Zbp1	1.17458	0.000251299	0.0202827
ENSMUSG00000037849	Ifi206	2.18165	0.000253574	0.0203218
ENSMUSG00000043263	Ifi209	2.64649	0.000253526	0.0203218
ENSMUSG00000009185	Ccl8	3.75292	0.000254861	0.0203529
ENSMUSG00000046668	Cxxc5	-0.122865	0.000258157	0.0205439
ENSMUSG00000021025	Nfkbia	-0.143791	0.000266065	0.0210991
ENSMUSG00000033777	Tlr13	0.730163	0.000276314	0.0218355
ENSMUSG00000024164	C3	1.58302	0.000278065	0.0218852
ENSMUSG00000045322	Tlr9	0.384337	0.000278872	0.0218852
ENSMUSG00000119584	Rn18s-rs5	2.96378	0.000282427	0.0220877
ENSMUSG00000073867	AA474408	2.73221	0.000291712	0.0227355
ENSMUSG00000072844	G530011O06Rik	0.113831	0.000320067	0.02486
ENSMUSG00000049521	Cdc42ep1	-0.524564	0.000336651	0.0260588
ENSMUSG00000032661	Oas3	0.452516	0.000339024	0.0261533
ENSMUSG00000024201	Kdm4b	0.445897	0.000357506	0.0274856
ENSMUSG00000040026	Saa3	0.901048	0.000359669	0.0275584
ENSMUSG00000032089	Il10ra	0.686263	0.00036285	0.0277086
ENSMUSG00000050222	Il17d	0.599611	0.000368375	0.028036
ENSMUSG00000029622	Arpc1b	0.0378163	0.000389673	0.0295578
ENSMUSG00000031165	Was	0.610698	0.00041005	0.0309998
ENSMUSG00000048865	Arhgap30	0.519825	0.000413074	0.0311246
ENSMUSG00000039899	Fgl2	0.906645	0.000415277	0.031187
ENSMUSG00000057143	Trim12c	0.538599	0.000419443	0.0313959
ENSMUSG00000045502	Hcar2	3.19244	0.000423409	0.0315885
ENSMUSG00000046229	Scand1	0.761711	0.000430501	0.0320123
ENSMUSG00000037926	Ssh2	0.0176203	0.000434802	0.0322265
ENSMUSG00000022587	Ly6e	0.0458701	0.00043805	0.0323615
ENSMUSG00000038058	Nod1	-0.2125	0.000458884	0.0337906
ENSMUSG00000024397	Aif1	0.550055	0.000462028	0.033912
ENSMUSG00000022014	Epsti1	1.26715	0.000463564	0.0339149
ENSMUSG00000039109	F13a1	0.611367	0.000465555	0.0339511
ENSMUSG00000020009	Ifngr1	0.260754	0.000506016	0.036666
ENSMUSG00000034686	Prr7	0.455672	0.000505683	0.036666
ENSMUSG00000053646	Plxnb1	-0.346296	0.000508126	0.0367016
ENSMUSG00000001173	Ocrl	0.174127	0.000515861	0.036931
ENSMUSG00000006333	Rps9	0.11385	0.000516187	0.036931
ENSMUSG00000066551	Hmgb1	0.171096	0.000513413	0.036931
ENSMUSG00000008845	Cd163	0.649589	0.000519021	0.037017
ENSMUSG00000022952	Runx1	1.33207	0.000528719	0.0375904
ENSMUSG00000039013	Siglecf	0.937704	0.000537117	0.0380682
ENSMUSG00000050121	Opalin	-0.500868	0.00055098	0.038929
ENSMUSG00000078921	Tgtp2	1.21851	0.000555862	0.039152
ENSMUSG00000001751	Naglu	-0.23797	0.000560528	0.0393584
ENSMUSG00000028599	Tnfrsf1b	0.0692334	0.000575452	0.0402816
ENSMUSG00000030111	A2m	0.862063	0.000593712	0.041432
ENSMUSG00000035202	Lars2	2.57124	0.000603047	0.0419543
ENSMUSG00000003283	Hck	0.427414	0.000626779	0.0428503
ENSMUSG00000017009	Sdc4	0.248152	0.000626145	0.0428503
ENSMUSG00000018774	Cd68	0.351286	0.000627261	0.0428503
ENSMUSG00000034317	Trim59	-0.0870881	0.000623319	0.0428503
ENSMUSG00000048106	4632415L05Rik	-0.171208	0.000623716	0.0428503
ENSMUSG00000064267	Hvcn1	1.1397	0.000619144	0.0428503
ENSMUSG00000022148	Fyb	0.509054	0.000636119	0.0432428
ENSMUSG00000044465	Fhip1b	-0.312914	0.00063682	0.0432428
ENSMUSG00000073409	H2-Q6	0.592833	0.000638795	0.0432473
ENSMUSG00000025647	Shisa5	-0.0339833	0.000641126	0.043276
ENSMUSG00000071714	Csf2rb2	0.944814	0.00065131	0.043833
ENSMUSG00000017830	Dhx58	0.705466	0.000663184	0.0445
ENSMUSG00000039699	Batf2	1.01933	0.000672167	0.0448998
ENSMUSG00000072235	Tuba1a	-0.31569	0.000673101	0.0448998
ENSMUSG00000066687	Zbtb16	1.85454	0.000701971	0.0466883
ENSMUSG00000010358	Ifi35	0.295261	0.000716959	0.0471958
ENSMUSG00000015947	Fcgr1	0.90534	0.000718721	0.0471958
ENSMUSG00000020573	Pik3cg	0.628251	0.00071443	0.0471958
ENSMUSG00000021273	Fdft1	-0.35641	0.000719311	0.0471958
ENSMUSG00000034858	Fam214a	0.411091	0.000720007	0.0471958
ENSMUSG00000059743	Fdps	-0.461656	0.000730372	0.0477373
ENSMUSG00000037731	Themis2	0.592545	0.000754713	0.0491864
ENSMUSG00000117098	Gm49909	-0.725586	0.000762285	0.0495376
