# Supplementary material for: Autoimmune demyelination alters hypothalamic transcriptome and endocrine function
Source: J Neuroinflammation. 2024 Jan 4;21:12. doi: 10.1186/s12974-023-03006-2 (PMC10768476; doi:10.1186/s12974-023-03006-2)
Supplement: Supplementary file 10 — Additional file 10: Table S3. Gene ontology (GO) analysis results on the differentially expressed genes. [file 12974_2023_3006_MOESM10_ESM.xlsx]

## Sheet: 10 dpi
GroupID	Category	Term	Description	LogP	Log(q-value)
1_Summary	Reactome Gene Sets	R-MMU-3371568	Attenuation phase	-6.52509	-2.25808
1_Member	Reactome Gene Sets	R-MMU-3371568	Attenuation phase	-6.52509	-2.25808
1_Member	Reactome Gene Sets	R-MMU-3371571	HSF1-dependent transactivation	-5.79664	-1.83066
1_Member	GO Biological Processes	GO:0051085	chaperone cofactor-dependent protein refolding	-5.29167	-1.50179
1_Member	GO Biological Processes	GO:0051084	'de novo' post-translational protein folding	-5.09823	-1.49478
1_Member	GO Biological Processes	GO:0006458	'de novo' protein folding	-5.06282	-1.49478
1_Member	Reactome Gene Sets	R-MMU-3371497	HSP90 chaperone cycle for steroid hormone receptors (SHR) in the presence of ligand	-4.67427	-1.18541
1_Member	KEGG Pathway	mmu05134	Legionellosis	-4.43967	-1.044
1_Member	Reactome Gene Sets	R-MMU-3371453	Regulation of HSF1-mediated heat shock response	-4.37699	-1.044
1_Member	GO Biological Processes	GO:0061077	chaperone-mediated protein folding	-4.35677	-1.044
1_Member	Reactome Gene Sets	R-MMU-3371556	Cellular response to heat stress	-4.05491	-0.787903
1_Member	KEGG Pathway	mmu05145	Toxoplasmosis	-3.67645	-0.450835
1_Member	GO Biological Processes	GO:0045666	positive regulation of neuron differentiation	-3.57577	-0.387949
1_Member	KEGG Pathway	mmu05162	Measles	-3.3154	-0.207523
1_Member	GO Biological Processes	GO:0006457	protein folding	-3.14546	-0.133728
1_Member	KEGG Pathway	mmu04141	Protein processing in endoplasmic reticulum	-3.1083	-0.120042
1_Member	KEGG Pathway	mmu05417	Lipid and atherosclerosis	-2.82314	0
1_Member	GO Biological Processes	GO:0045664	regulation of neuron differentiation	-2.68219	0
1_Member	KEGG Pathway	mmu05020	Prion disease	-2.55648	0
1_Member	GO Biological Processes	GO:0042176	regulation of protein catabolic process	-2.0845	0
2_Summary	KEGG Pathway	mmu04380	Osteoclast differentiation	-3.4827	-0.329638
2_Member	KEGG Pathway	mmu04380	Osteoclast differentiation	-3.4827	-0.329638
2_Member	GO Biological Processes	GO:0014070	response to organic cyclic compound	-2.12879	0
3_Summary	GO Biological Processes	GO:1901652	response to peptide	-3.29844	-0.207523
3_Member	GO Biological Processes	GO:1901652	response to peptide	-3.29844	-0.207523
3_Member	GO Biological Processes	GO:0010565	regulation of cellular ketone metabolic process	-3.2315	-0.168612
3_Member	GO Biological Processes	GO:0007167	enzyme-linked receptor protein signaling pathway	-2.47796	0
3_Member	GO Biological Processes	GO:0043065	positive regulation of apoptotic process	-2.44435	0
3_Member	GO Biological Processes	GO:0043434	response to peptide hormone	-2.43493	0
3_Member	GO Biological Processes	GO:0043068	positive regulation of programmed cell death	-2.41652	0
3_Member	GO Biological Processes	GO:0006979	response to oxidative stress	-2.24937	0
3_Member	GO Biological Processes	GO:0010942	positive regulation of cell death	-2.24718	0
3_Member	GO Biological Processes	GO:0007169	transmembrane receptor protein tyrosine kinase signaling pathway	-2.16544	0
3_Member	GO Biological Processes	GO:0062012	regulation of small molecule metabolic process	-2.1494	0
3_Member	GO Biological Processes	GO:0019216	regulation of lipid metabolic process	-2.10877	0
4_Summary	GO Biological Processes	GO:0021543	pallium development	-3.15304	-0.133728
4_Member	GO Biological Processes	GO:0021543	pallium development	-3.15304	-0.133728
4_Member	GO Biological Processes	GO:0007411	axon guidance	-2.64698	0
4_Member	GO Biological Processes	GO:0097485	neuron projection guidance	-2.64203	0
4_Member	GO Biological Processes	GO:0021537	telencephalon development	-2.589	0
4_Member	GO Biological Processes	GO:0008037	cell recognition	-2.50718	0
4_Member	GO Biological Processes	GO:0090596	sensory organ morphogenesis	-2.35929	0
4_Member	GO Biological Processes	GO:0048562	embryonic organ morphogenesis	-2.29932	0
4_Member	GO Biological Processes	GO:0007409	axonogenesis	-2.14622	0
4_Member	GO Biological Processes	GO:0030900	forebrain development	-2.07554	0
4_Member	GO Biological Processes	GO:0061564	axon development	-2.03468	0
5_Summary	GO Biological Processes	GO:0034504	protein localization to nucleus	-2.99655	-0.0305721
5_Member	GO Biological Processes	GO:0034504	protein localization to nucleus	-2.99655	-0.0305721

## Sheet: 20 dpi
GroupID	Category	Term	Description	LogP	Log(q-value)
1_Summary	GO Biological Processes	GO:0001817	regulation of cytokine production	-46.4903	-42.2225
1_Member	GO Biological Processes	GO:0001817	regulation of cytokine production	-46.4903	-42.2225
1_Member	GO Biological Processes	GO:0006954	inflammatory response	-42.0207	-38.23
1_Member	GO Biological Processes	GO:0001819	positive regulation of cytokine production	-33.5411	-30.1764
2_Summary	GO Biological Processes	GO:0031347	regulation of defense response	-45.3425	-41.3758
2_Member	GO Biological Processes	GO:0031347	regulation of defense response	-45.3425	-41.3758
2_Member	GO Biological Processes	GO:0032103	positive regulation of response to external stimulus	-34.8889	-31.4662
2_Member	GO Biological Processes	GO:0002831	regulation of response to biotic stimulus	-30.557	-27.2893
2_Member	GO Biological Processes	GO:0031349	positive regulation of defense response	-26.7613	-23.6397
2_Member	GO Biological Processes	GO:0050727	regulation of inflammatory response	-26.6084	-23.5447
2_Member	GO Biological Processes	GO:0045088	regulation of innate immune response	-26.3732	-23.3359
2_Member	GO Biological Processes	GO:0002833	positive regulation of response to biotic stimulus	-20.7378	-17.9324
2_Member	GO Biological Processes	GO:0050729	positive regulation of inflammatory response	-14.9307	-12.6122
2_Member	GO Biological Processes	GO:0045089	positive regulation of innate immune response	-14.6949	-12.3956
2_Member	GO Biological Processes	GO:0002218	activation of innate immune response	-13.2551	-11.0126
3_Summary	GO Biological Processes	GO:0009615	response to virus	-38.2609	-34.5951
3_Member	GO Biological Processes	GO:0009615	response to virus	-38.2609	-34.5951
3_Member	GO Biological Processes	GO:0051607	defense response to virus	-38.0001	-34.4313
3_Member	GO Biological Processes	GO:0140546	defense response to symbiont	-37.8478	-34.3581
3_Member	GO Biological Processes	GO:0048525	negative regulation of viral process	-22.3615	-19.4916
3_Member	GO Biological Processes	GO:1903900	regulation of viral life cycle	-18.6047	-15.9704
3_Member	GO Biological Processes	GO:0050792	regulation of viral process	-18.2282	-15.6506
3_Member	GO Biological Processes	GO:0045071	negative regulation of viral genome replication	-14.1012	-11.8377
3_Member	GO Biological Processes	GO:0045069	regulation of viral genome replication	-11.3873	-9.28389
4_Summary	GO Biological Processes	GO:0001775	cell activation	-30.9251	-27.6116
4_Member	GO Biological Processes	GO:0001775	cell activation	-30.9251	-27.6116
4_Member	GO Biological Processes	GO:0045321	leukocyte activation	-28.2969	-25.1083
4_Member	GO Biological Processes	GO:0002252	immune effector process	-16.8536	-14.3782
4_Member	GO Biological Processes	GO:0046649	lymphocyte activation	-15.6928	-13.3059
4_Member	GO Biological Processes	GO:0002521	leukocyte differentiation	-14.8717	-12.5581
4_Member	GO Biological Processes	GO:0002263	cell activation involved in immune response	-12.8575	-10.6466
4_Member	GO Biological Processes	GO:0002366	leukocyte activation involved in immune response	-12.5209	-10.343
4_Member	GO Biological Processes	GO:1903131	mononuclear cell differentiation	-12.3057	-10.1485
4_Member	GO Biological Processes	GO:0030097	hemopoiesis	-11.9947	-9.84746
4_Member	GO Biological Processes	GO:0042110	T cell activation	-11.9482	-9.81078
4_Member	GO Biological Processes	GO:0030098	lymphocyte differentiation	-9.34494	-7.40959
4_Member	GO Biological Processes	GO:0002285	lymphocyte activation involved in immune response	-6.30822	-4.62251
4_Member	GO Biological Processes	GO:0030217	T cell differentiation	-5.93964	-4.29095
4_Member	GO Biological Processes	GO:0002286	T cell activation involved in immune response	-4.54278	-3.0399
5_Summary	GO Biological Processes	GO:0002683	negative regulation of immune system process	-30.1514	-26.925
5_Member	GO Biological Processes	GO:0002683	negative regulation of immune system process	-30.1514	-26.925
5_Member	GO Biological Processes	GO:0050777	negative regulation of immune response	-18.7238	-16.0688
5_Member	GO Biological Processes	GO:0031348	negative regulation of defense response	-15.565	-13.1948
5_Member	GO Biological Processes	GO:0032102	negative regulation of response to external stimulus	-14.9696	-12.6414
5_Member	GO Biological Processes	GO:0045824	negative regulation of innate immune response	-12.8204	-10.6171
5_Member	GO Biological Processes	GO:0002832	negative regulation of response to biotic stimulus	-11.1044	-9.02417
5_Member	GO Biological Processes	GO:0050728	negative regulation of inflammatory response	-7.60472	-5.8297
6_Summary	GO Biological Processes	GO:0002697	regulation of immune effector process	-27.994	-24.8402
6_Member	GO Biological Processes	GO:0002697	regulation of immune effector process	-27.994	-24.8402
6_Member	GO Biological Processes	GO:0019882	antigen processing and presentation	-24.1998	-21.2406
6_Member	GO Biological Processes	GO:0048002	antigen processing and presentation of peptide antigen	-22.4702	-19.5827
6_Member	GO Biological Processes	GO:0002699	positive regulation of immune effector process	-20.8786	-18.058
6_Member	GO Biological Processes	GO:0002703	regulation of leukocyte mediated immunity	-19.6004	-16.8767
6_Member	GO Biological Processes	GO:0002819	regulation of adaptive immune response	-18.6476	-16.0031
6_Member	GO Biological Processes	GO:0002822	regulation of adaptive immune response based on somatic recombination of immune receptors built from immunoglobulin superfamily domains	-15.8731	-13.4687
6_Member	KEGG Pathway	mmu04612	Antigen processing and presentation	-15.5848	-13.2091
6_Member	KEGG Pathway	mmu04145	Phagosome	-15.2465	-12.8978
6_Member	GO Biological Processes	GO:0002474	antigen processing and presentation of peptide antigen via MHC class I	-12.7991	-10.5995
6_Member	GO Biological Processes	GO:0002706	regulation of lymphocyte mediated immunity	-11.03	-8.96089
6_Member	GO Biological Processes	GO:0002709	regulation of T cell mediated immunity	-10.4159	-8.37601
6_Member	GO Biological Processes	GO:0002821	positive regulation of adaptive immune response	-10.185	-8.1603
6_Member	KEGG Pathway	mmu04514	Cell adhesion molecules	-9.84551	-7.86328
6_Member	KEGG Pathway	mmu05416	Viral myocarditis	-9.78424	-7.81092
6_Member	GO Biological Processes	GO:0031341	regulation of cell killing	-9.7278	-7.76105
6_Member	KEGG Pathway	mmu05332	Graft-versus-host disease	-9.55773	-7.60592
6_Member	GO Biological Processes	GO:0002483	antigen processing and presentation of endogenous peptide antigen	-9.4786	-7.53304
6_Member	GO Biological Processes	GO:0019885	antigen processing and presentation of endogenous peptide antigen via MHC class I	-9.4786	-7.53304
6_Member	GO Biological Processes	GO:0001910	regulation of leukocyte mediated cytotoxicity	-9.38164	-7.44427
6_Member	Reactome Gene Sets	R-MMU-1236975	Antigen processing-Cross presentation	-9.24318	-7.31386
6_Member	Reactome Gene Sets	R-MMU-2424491	DAP12 signaling	-9.20758	-7.28419
6_Member	GO Biological Processes	GO:0002705	positive regulation of leukocyte mediated immunity	-9.08676	-7.17501
6_Member	GO Biological Processes	GO:0019883	antigen processing and presentation of endogenous antigen	-8.92674	-7.03003
6_Member	Reactome Gene Sets	R-MMU-2172127	DAP12 interactions	-8.81939	-6.93
6_Member	GO Biological Processes	GO:0002824	positive regulation of adaptive immune response based on somatic recombination of immune receptors built from immunoglobulin superfamily domains	-8.80574	-6.91817
6_Member	KEGG Pathway	mmu05330	Allograft rejection	-8.68811	-6.81126
6_Member	KEGG Pathway	mmu04940	Type I diabetes mellitus	-8.65112	-6.77779
6_Member	GO Biological Processes	GO:0031343	positive regulation of cell killing	-8.36726	-6.51944
6_Member	KEGG Pathway	mmu05166	Human T-cell leukemia virus 1 infection	-8.06215	-6.23684
6_Member	GO Biological Processes	GO:0001912	positive regulation of leukocyte mediated cytotoxicity	-7.95745	-6.14299
6_Member	KEGG Pathway	mmu05167	Kaposi sarcoma-associated herpesvirus infection	-7.88366	-6.07827
6_Member	Reactome Gene Sets	R-MMU-1236974	ER-Phagosome pathway	-7.3539	-5.59398
6_Member	KEGG Pathway	mmu05163	Human cytomegalovirus infection	-7.28202	-5.53143
6_Member	KEGG Pathway	mmu05320	Autoimmune thyroid disease	-6.92253	-5.19257
6_Member	KEGG Pathway	mmu05170	Human immunodeficiency virus 1 infection	-6.60266	-4.89001
6_Member	GO Biological Processes	GO:0002428	antigen processing and presentation of peptide antigen via MHC class Ib	-6.39051	-4.69792
6_Member	Reactome Gene Sets	R-MMU-983170	Antigen Presentation: Folding, assembly and peptide loading of class I MHC	-6.285	-4.60155
6_Member	GO Biological Processes	GO:0001914	regulation of T cell mediated cytotoxicity	-6.03016	-4.3709
6_Member	GO Biological Processes	GO:0002711	positive regulation of T cell mediated immunity	-5.96153	-4.30865
6_Member	GO Biological Processes	GO:0002475	antigen processing and presentation via MHC class Ib	-5.81547	-4.18217
6_Member	GO Biological Processes	GO:0002476	antigen processing and presentation of endogenous peptide antigen via MHC class Ib	-5.61979	-4.01002
6_Member	GO Biological Processes	GO:0002484	antigen processing and presentation of endogenous peptide antigen via MHC class I via ER pathway	-5.61979	-4.01002
6_Member	GO Biological Processes	GO:0002708	positive regulation of lymphocyte mediated immunity	-5.60027	-3.9943
6_Member	GO Biological Processes	GO:0001916	positive regulation of T cell mediated cytotoxicity	-5.23044	-3.66076
6_Member	Reactome Gene Sets	R-MMU-1236977	Endosomal/Vacuolar pathway	-4.96866	-3.42269
6_Member	GO Biological Processes	GO:0002486	antigen processing and presentation of endogenous peptide antigen via MHC class I via ER pathway, TAP-independent	-4.87379	-3.33839
6_Member	KEGG Pathway	mmu05203	Viral carcinogenesis	-3.66272	-2.29749
6_Member	KEGG Pathway	mmu05165	Human papillomavirus infection	-3.06287	-1.8075
6_Member	Reactome Gene Sets	R-MMU-983169	Class I MHC mediated antigen processing & presentation	-2.39923	-1.2507
7_Summary	GO Biological Processes	GO:1903555	regulation of tumor necrosis factor superfamily cytokine production	-26.6497	-23.558
7_Member	GO Biological Processes	GO:1903555	regulation of tumor necrosis factor superfamily cytokine production	-26.6497	-23.558
7_Member	GO Biological Processes	GO:0032680	regulation of tumor necrosis factor production	-26.1804	-23.1679
7_Member	GO Biological Processes	GO:0032760	positive regulation of tumor necrosis factor production	-18.0756	-15.5068
7_Member	GO Biological Processes	GO:1903557	positive regulation of tumor necrosis factor superfamily cytokine production	-17.7754	-15.2319
7_Member	GO Biological Processes	GO:0032675	regulation of interleukin-6 production	-17.4296	-14.9327
7_Member	GO Biological Processes	GO:0032755	positive regulation of interleukin-6 production	-14.6573	-12.3626
7_Member	GO Biological Processes	GO:0032642	regulation of chemokine production	-11.9504	-9.81078
7_Member	GO Biological Processes	GO:0032722	positive regulation of chemokine production	-11.0824	-9.00772
7_Member	GO Biological Processes	GO:0032653	regulation of interleukin-10 production	-10.4584	-8.41338
7_Member	GO Biological Processes	GO:0032733	positive regulation of interleukin-10 production	-7.3323	-5.5764
7_Member	GO Biological Processes	GO:0032677	regulation of interleukin-8 production	-5.78605	-4.15375
7_Member	GO Biological Processes	GO:0032757	positive regulation of interleukin-8 production	-5.28417	-3.71274
8_Summary	Reactome Gene Sets	R-MMU-6798695	Neutrophil degranulation	-25.5409	-22.5519
8_Member	Reactome Gene Sets	R-MMU-6798695	Neutrophil degranulation	-25.5409	-22.5519
9_Summary	GO Biological Processes	GO:0035456	response to interferon-beta	-24.1862	-21.2406
9_Member	GO Biological Processes	GO:0035456	response to interferon-beta	-24.1862	-21.2406
9_Member	GO Biological Processes	GO:0035458	cellular response to interferon-beta	-22.7882	-19.8628
10_Summary	GO Biological Processes	GO:0050778	positive regulation of immune response	-22.7039	-19.7978
10_Member	GO Biological Processes	GO:0050778	positive regulation of immune response	-22.7039	-19.7978
10_Member	GO Biological Processes	GO:0002253	activation of immune response	-9.74472	-7.77579
10_Member	GO Biological Processes	GO:0002768	immune response-regulating cell surface receptor signaling pathway	-2.66855	-1.47338
10_Member	GO Biological Processes	GO:0002757	immune response-activating signal transduction	-2.37033	-1.23417
10_Member	GO Biological Processes	GO:0002429	immune response-activating cell surface receptor signaling pathway	-2.12433	-1.02963
11_Summary	GO Biological Processes	GO:0034341	response to interferon-gamma	-22.1287	-19.2759
11_Member	GO Biological Processes	GO:0034341	response to interferon-gamma	-22.1287	-19.2759
11_Member	GO Biological Processes	GO:0071346	cellular response to interferon-gamma	-15.2952	-12.9412
11_Member	GO Biological Processes	GO:0071347	cellular response to interleukin-1	-5.19793	-3.63085
11_Member	GO Biological Processes	GO:0070555	response to interleukin-1	-4.60866	-3.10281
11_Member	GO Biological Processes	GO:0034612	response to tumor necrosis factor	-4.22531	-2.76031
11_Member	GO Biological Processes	GO:0071356	cellular response to tumor necrosis factor	-3.81128	-2.40682
12_Summary	GO Biological Processes	GO:0002694	regulation of leukocyte activation	-21.4829	-18.6465
12_Member	GO Biological Processes	GO:0002694	regulation of leukocyte activation	-21.4829	-18.6465
12_Member	GO Biological Processes	GO:0002695	negative regulation of leukocyte activation	-19.3105	-16.599
12_Member	GO Biological Processes	GO:0050866	negative regulation of cell activation	-19.2423	-16.5427
12_Member	GO Biological Processes	GO:0050863	regulation of T cell activation	-18.2859	-15.6994
12_Member	GO Biological Processes	GO:1903037	regulation of leukocyte cell-cell adhesion	-17.9545	-15.3942
12_Member	GO Biological Processes	GO:0022407	regulation of cell-cell adhesion	-17.6251	-15.1055
12_Member	GO Biological Processes	GO:1903706	regulation of hemopoiesis	-17.4862	-14.9819
12_Member	GO Biological Processes	GO:0070663	regulation of leukocyte proliferation	-17.3679	-14.8855
12_Member	GO Biological Processes	GO:1903039	positive regulation of leukocyte cell-cell adhesion	-17.3679	-14.8855
12_Member	GO Biological Processes	GO:0050870	positive regulation of T cell activation	-16.8207	-14.3523
12_Member	GO Biological Processes	GO:0022409	positive regulation of cell-cell adhesion	-16.7322	-14.2706
12_Member	GO Biological Processes	GO:1902105	regulation of leukocyte differentiation	-16.3722	-13.9369
12_Member	GO Biological Processes	GO:0032944	regulation of mononuclear cell proliferation	-16.3263	-13.8973
12_Member	GO Biological Processes	GO:0050670	regulation of lymphocyte proliferation	-15.9855	-13.575
12_Member	GO Biological Processes	GO:0051250	negative regulation of lymphocyte activation	-15.7864	-13.3937
12_Member	GO Biological Processes	GO:0051249	regulation of lymphocyte activation	-15.3215	-12.9623
12_Member	GO Biological Processes	GO:0045785	positive regulation of cell adhesion	-15.1269	-12.7871
12_Member	GO Biological Processes	GO:1902107	positive regulation of leukocyte differentiation	-14.253	-11.9852
12_Member	GO Biological Processes	GO:1903708	positive regulation of hemopoiesis	-14.253	-11.9852
12_Member	GO Biological Processes	GO:0050867	positive regulation of cell activation	-13.2257	-10.9873
12_Member	GO Biological Processes	GO:0042129	regulation of T cell proliferation	-12.7151	-10.5229
12_Member	GO Biological Processes	GO:0002696	positive regulation of leukocyte activation	-12.3107	-10.1501
12_Member	GO Biological Processes	GO:0050868	negative regulation of T cell activation	-11.3041	-9.20654
12_Member	GO Biological Processes	GO:0045619	regulation of lymphocyte differentiation	-10.903	-8.83937
12_Member	GO Biological Processes	GO:1903038	negative regulation of leukocyte cell-cell adhesion	-10.7438	-8.68824
12_Member	GO Biological Processes	GO:0022408	negative regulation of cell-cell adhesion	-10.5854	-8.53719
12_Member	GO Biological Processes	GO:0007162	negative regulation of cell adhesion	-10.4474	-8.40491
12_Member	GO Biological Processes	GO:0046634	regulation of alpha-beta T cell activation	-9.9282	-7.93226
12_Member	GO Biological Processes	GO:0070665	positive regulation of leukocyte proliferation	-9.8053	-7.82977
12_Member	GO Biological Processes	GO:0051251	positive regulation of lymphocyte activation	-9.6994	-7.73601
12_Member	GO Biological Processes	GO:0070664	negative regulation of leukocyte proliferation	-9.58746	-7.63355
12_Member	GO Biological Processes	GO:0045621	positive regulation of lymphocyte differentiation	-9.14909	-7.22766
12_Member	GO Biological Processes	GO:0045582	positive regulation of T cell differentiation	-9.1228	-7.20332
12_Member	GO Biological Processes	GO:0045580	regulation of T cell differentiation	-9.02118	-7.11513
12_Member	GO Biological Processes	GO:0050672	negative regulation of lymphocyte proliferation	-8.69361	-6.81499
12_Member	GO Biological Processes	GO:0050671	positive regulation of lymphocyte proliferation	-8.61854	-6.7487
12_Member	GO Biological Processes	GO:0032945	negative regulation of mononuclear cell proliferation	-8.59342	-6.72704
12_Member	GO Biological Processes	GO:0032946	positive regulation of mononuclear cell proliferation	-8.47378	-6.61762
12_Member	GO Biological Processes	GO:0046635	positive regulation of alpha-beta T cell activation	-7.86474	-6.06234
12_Member	GO Biological Processes	GO:0042102	positive regulation of T cell proliferation	-7.10007	-5.3576
12_Member	GO Biological Processes	GO:0042130	negative regulation of T cell proliferation	-6.67172	-4.95171
12_Member	GO Biological Processes	GO:0046638	positive regulation of alpha-beta T cell differentiation	-6.58643	-4.87736
12_Member	GO Biological Processes	GO:0046637	regulation of alpha-beta T cell differentiation	-6.04784	-4.38751
12_Member	GO Biological Processes	GO:2000514	regulation of CD4-positive, alpha-beta T cell activation	-5.61399	-4.00518
12_Member	GO Biological Processes	GO:0043370	regulation of CD4-positive, alpha-beta T cell differentiation	-4.31578	-2.83968
12_Member	GO Biological Processes	GO:0043372	positive regulation of CD4-positive, alpha-beta T cell differentiation	-4.15547	-2.7006
12_Member	GO Biological Processes	GO:2000516	positive regulation of CD4-positive, alpha-beta T cell activation	-3.43977	-2.10951
13_Summary	GO Biological Processes	GO:0030335	positive regulation of cell migration	-20.2568	-17.4661
13_Member	GO Biological Processes	GO:0030335	positive regulation of cell migration	-20.2568	-17.4661
13_Member	GO Biological Processes	GO:0051272	positive regulation of cellular component movement	-18.928	-16.24
13_Member	GO Biological Processes	GO:2000147	positive regulation of cell motility	-18.8242	-16.1475
13_Member	GO Biological Processes	GO:0040017	positive regulation of locomotion	-18.4737	-15.8493
13_Member	GO Biological Processes	GO:0030595	leukocyte chemotaxis	-16.178	-13.7553
13_Member	GO Biological Processes	GO:0050900	leukocyte migration	-15.111	-12.7777
13_Member	GO Biological Processes	GO:0060326	cell chemotaxis	-14.9306	-12.6122
13_Member	GO Biological Processes	GO:0002687	positive regulation of leukocyte migration	-14.7516	-12.4429
13_Member	GO Biological Processes	GO:0002685	regulation of leukocyte migration	-14.6258	-12.3357
13_Member	GO Biological Processes	GO:0006935	chemotaxis	-14.4876	-12.2066
13_Member	GO Biological Processes	GO:0042330	taxis	-14.392	-12.1154
13_Member	GO Biological Processes	GO:0071621	granulocyte chemotaxis	-12.3545	-10.1836
13_Member	GO Biological Processes	GO:0030593	neutrophil chemotaxis	-11.5652	-9.44354
13_Member	GO Biological Processes	GO:0002688	regulation of leukocyte chemotaxis	-11.1522	-9.06335
13_Member	GO Biological Processes	GO:0071675	regulation of mononuclear cell migration	-11.1044	-9.02417
13_Member	WikiPathways	WP2292	Chemokine signaling pathway	-10.5849	-8.53719
13_Member	KEGG Pathway	mmu04062	Chemokine signaling pathway	-10.4115	-8.37421
13_Member	GO Biological Processes	GO:0097530	granulocyte migration	-10.2494	-8.21971
13_Member	GO Biological Processes	GO:0002690	positive regulation of leukocyte chemotaxis	-10.142	-8.12218
13_Member	GO Biological Processes	GO:1990266	neutrophil migration	-9.89774	-7.90411
13_Member	GO Biological Processes	GO:0097529	myeloid leukocyte migration	-9.63632	-7.68029
13_Member	GO Biological Processes	GO:0050921	positive regulation of chemotaxis	-9.026	-7.11616
13_Member	GO Biological Processes	GO:0071677	positive regulation of mononuclear cell migration	-8.77259	-6.89168
13_Member	GO Biological Processes	GO:0071674	mononuclear cell migration	-8.59342	-6.72704
13_Member	GO Biological Processes	GO:0050920	regulation of chemotaxis	-8.55055	-6.6876
13_Member	GO Biological Processes	GO:0072678	T cell migration	-8.35573	-6.51215
13_Member	GO Biological Processes	GO:0090025	regulation of monocyte chemotaxis	-8.324	-6.48273
13_Member	KEGG Pathway	mmu04061	Viral protein interaction with cytokine and cytokine receptor	-8.30202	-6.46561
13_Member	GO Biological Processes	GO:0090026	positive regulation of monocyte chemotaxis	-7.94169	-6.12875
13_Member	GO Biological Processes	GO:0072676	lymphocyte migration	-7.61519	-5.83877
13_Member	GO Biological Processes	GO:0048247	lymphocyte chemotaxis	-7.3323	-5.5764
13_Member	GO Biological Processes	GO:1990868	response to chemokine	-6.62095	-4.90524
13_Member	GO Biological Processes	GO:1990869	cellular response to chemokine	-6.62095	-4.90524
13_Member	GO Biological Processes	GO:2000401	regulation of lymphocyte migration	-6.17366	-4.50357
13_Member	GO Biological Processes	GO:0070098	chemokine-mediated signaling pathway	-6.13586	-4.47014
13_Member	GO Biological Processes	GO:2000403	positive regulation of lymphocyte migration	-5.81547	-4.18217
13_Member	GO Biological Processes	GO:0010818	T cell chemotaxis	-5.51624	-3.92515
13_Member	GO Biological Processes	GO:2000406	positive regulation of T cell migration	-4.74607	-3.22648
13_Member	GO Biological Processes	GO:2000404	regulation of T cell migration	-4.05422	-2.61639
13_Member	Reactome Gene Sets	R-MMU-380108	Chemokine receptors bind chemokines	-3.64415	-2.28162
14_Summary	WikiPathways	WP3626	Microglia pathogen phagocytosis pathway	-20.187	-17.4106
14_Member	WikiPathways	WP3626	Microglia pathogen phagocytosis pathway	-20.187	-17.4106
14_Member	KEGG Pathway	mmu04670	Leukocyte transendothelial migration	-7.05797	-5.31911
14_Member	KEGG Pathway	mmu04613	Neutrophil extracellular trap formation	-6.2381	-4.55966
14_Member	KEGG Pathway	mmu04650	Natural killer cell mediated cytotoxicity	-5.65669	-4.04213
14_Member	KEGG Pathway	mmu04810	Regulation of actin cytoskeleton	-2.54507	-1.36971
14_Member	KEGG Pathway	mmu04015	Rap1 signaling pathway	-2.0805	-0.996533
15_Summary	GO Biological Processes	GO:0002274	myeloid leukocyte activation	-19.9931	-17.2304
15_Member	GO Biological Processes	GO:0002274	myeloid leukocyte activation	-19.9931	-17.2304
15_Member	GO Biological Processes	GO:0042116	macrophage activation	-16.4904	-14.0486
15_Member	GO Biological Processes	GO:0001774	microglial cell activation	-9.69844	-7.73601
15_Member	GO Biological Processes	GO:0002281	macrophage activation involved in immune response	-9.50722	-7.5575
15_Member	GO Biological Processes	GO:0061900	glial cell activation	-9.22296	-7.29562
15_Member	GO Biological Processes	GO:0002275	myeloid cell activation involved in immune response	-9.11147	-7.19394
15_Member	GO Biological Processes	GO:0150076	neuroinflammatory response	-9.1044	-7.19072
15_Member	GO Biological Processes	GO:0002269	leukocyte activation involved in inflammatory response	-8.77208	-6.89168
16_Summary	KEGG Pathway	mmu05171	Coronavirus disease - COVID-19	-19.9636	-17.2144
16_Member	KEGG Pathway	mmu05171	Coronavirus disease - COVID-19	-19.9636	-17.2144
16_Member	Reactome Gene Sets	R-MMU-975956	Nonsense Mediated Decay (NMD) independent of the Exon Junction Complex (EJC)	-4.16148	-2.70528
16_Member	Reactome Gene Sets	R-MMU-156827	L13a-mediated translational silencing of Ceruloplasmin expression	-3.75571	-2.36932
16_Member	Reactome Gene Sets	R-MMU-1799339	SRP-dependent cotranslational protein targeting to membrane	-3.7267	-2.34258
16_Member	Reactome Gene Sets	R-MMU-72613	Eukaryotic Translation Initiation	-3.37401	-2.06104
16_Member	Reactome Gene Sets	R-MMU-72737	Cap-dependent Translation Initiation	-3.37401	-2.06104
16_Member	Reactome Gene Sets	R-MMU-72689	Formation of a pool of free 40S subunits	-3.25458	-1.95808
16_Member	Reactome Gene Sets	R-MMU-72706	GTP hydrolysis and joining of the 60S ribosomal subunit	-3.22048	-1.92813
16_Member	Reactome Gene Sets	R-MMU-927802	Nonsense-Mediated Decay (NMD)	-3.13134	-1.85699
16_Member	Reactome Gene Sets	R-MMU-975957	Nonsense Mediated Decay (NMD) enhanced by the Exon Junction Complex (EJC)	-3.13134	-1.85699
16_Member	GO Biological Processes	GO:0002181	cytoplasmic translation	-3.08776	-1.82943
16_Member	WikiPathways	WP163	Cytoplasmic ribosomal proteins	-2.86643	-1.63925
16_Member	Reactome Gene Sets	R-MMU-72649	Translation initiation complex formation	-2.22602	-1.11053
16_Member	Reactome Gene Sets	R-MMU-72662	Activation of the mRNA upon binding of the cap-binding complex and eIFs, and subsequent binding to 43S	-2.17563	-1.07503
17_Summary	GO Biological Processes	GO:0043410	positive regulation of MAPK cascade	-19.8167	-17.0804
17_Member	GO Biological Processes	GO:0043410	positive regulation of MAPK cascade	-19.8167	-17.0804
17_Member	GO Biological Processes	GO:0043408	regulation of MAPK cascade	-18.4431	-15.8285
17_Member	GO Biological Processes	GO:0070372	regulation of ERK1 and ERK2 cascade	-8.31608	-6.47798
17_Member	GO Biological Processes	GO:0070374	positive regulation of ERK1 and ERK2 cascade	-7.72559	-5.93782
18_Summary	WikiPathways	WP3625	Tyrobp causal network in microglia	-18.7975	-16.1317
18_Member	WikiPathways	WP3625	Tyrobp causal network in microglia	-18.7975	-16.1317
19_Summary	GO Biological Processes	GO:0002221	pattern recognition receptor signaling pathway	-18.4305	-15.8281
19_Member	GO Biological Processes	GO:0002221	pattern recognition receptor signaling pathway	-18.4305	-15.8281
19_Member	GO Biological Processes	GO:0002764	immune response-regulating signaling pathway	-13.0383	-10.8197
19_Member	GO Biological Processes	GO:0002224	toll-like receptor signaling pathway	-11.2314	-9.13973
19_Member	GO Biological Processes	GO:0034142	toll-like receptor 4 signaling pathway	-4.05683	-2.61723
20_Summary	GO Biological Processes	GO:0019221	cytokine-mediated signaling pathway	-18.4238	-15.8281
20_Member	GO Biological Processes	GO:0019221	cytokine-mediated signaling pathway	-18.4238	-15.8281
20_Member	Reactome Gene Sets	R-MMU-1280215	Cytokine Signaling in Immune system	-10.8415	-8.78326
20_Member	Reactome Gene Sets	R-MMU-449147	Signaling by Interleukins	-9.3978	-7.4584
20_Member	KEGG Pathway	mmu04060	Cytokine-cytokine receptor interaction	-8.46044	-6.60596
20_Member	KEGG Pathway	mmu04630	JAK-STAT signaling pathway	-5.69538	-4.074

## Sheet: 40 dpi
GroupID	Category	Term	Description	LogP	Log(q-value)
1_Summary	GO Biological Processes	GO:0035456	response to interferon-beta	-15.4787	-11.2109
1_Member	GO Biological Processes	GO:0035456	response to interferon-beta	-15.4787	-11.2109
1_Member	GO Biological Processes	GO:0035458	cellular response to interferon-beta	-14.6101	-10.8712
1_Member	GO Biological Processes	GO:0034341	response to interferon-gamma	-10.3386	-7.11218
1_Member	GO Biological Processes	GO:0071346	cellular response to interferon-gamma	-5.39032	-3.09626
1_Member	GO Biological Processes	GO:0071219	cellular response to molecule of bacterial origin	-5.34365	-3.06264
1_Member	GO Biological Processes	GO:0042832	defense response to protozoan	-5.2977	-3.04276
1_Member	GO Biological Processes	GO:0001562	response to protozoan	-5.07784	-2.87076
1_Member	GO Biological Processes	GO:0071216	cellular response to biotic stimulus	-4.99682	-2.80822
1_Member	GO Biological Processes	GO:0071222	cellular response to lipopolysaccharide	-4.67549	-2.55072
1_Member	GO Biological Processes	GO:0002237	response to molecule of bacterial origin	-4.22138	-2.16987
1_Member	GO Biological Processes	GO:0033993	response to lipid	-4.1697	-2.1313
1_Member	GO Biological Processes	GO:0071396	cellular response to lipid	-4.03043	-2.00817
1_Member	GO Biological Processes	GO:0044406	adhesion of symbiont to host	-4.00572	-1.99079
1_Member	GO Biological Processes	GO:0032496	response to lipopolysaccharide	-3.74179	-1.76627
1_Member	GO Biological Processes	GO:0044403	biological process involved in symbiotic interaction	-2.4707	-0.669782
2_Summary	GO Biological Processes	GO:0019882	antigen processing and presentation	-14.9336	-10.9669
2_Member	GO Biological Processes	GO:0019882	antigen processing and presentation	-14.9336	-10.9669
2_Member	GO Biological Processes	GO:0048002	antigen processing and presentation of peptide antigen	-14.537	-10.8712
2_Member	GO Biological Processes	GO:0002478	antigen processing and presentation of exogenous peptide antigen	-14.0148	-10.446
2_Member	GO Biological Processes	GO:0019884	antigen processing and presentation of exogenous antigen	-13.0701	-9.64743
2_Member	KEGG Pathway	mmu04612	Antigen processing and presentation	-10.7095	-7.39592
2_Member	GO Biological Processes	GO:0019886	antigen processing and presentation of exogenous peptide antigen via MHC class II	-10.4551	-7.18728
2_Member	GO Biological Processes	GO:0002495	antigen processing and presentation of peptide antigen via MHC class II	-10.1174	-6.9636
2_Member	GO Biological Processes	GO:0002504	antigen processing and presentation of peptide or polysaccharide antigen via MHC class II	-9.96223	-6.89857
2_Member	KEGG Pathway	mmu05140	Leishmaniasis	-9.05303	-6.12901
2_Member	KEGG Pathway	mmu05152	Tuberculosis	-7.47664	-4.81092
2_Member	KEGG Pathway	mmu05145	Toxoplasmosis	-7.29648	-4.66217
2_Member	GO Biological Processes	GO:0002399	MHC class II protein complex assembly	-6.22829	-3.76669
2_Member	GO Biological Processes	GO:0002503	peptide antigen assembly with MHC class II protein complex	-6.22829	-3.76669
2_Member	GO Biological Processes	GO:0002396	MHC protein complex assembly	-5.62064	-3.28228
2_Member	GO Biological Processes	GO:0002501	peptide antigen assembly with MHC protein complex	-5.62064	-3.28228
2_Member	KEGG Pathway	mmu05164	Influenza A	-4.68474	-2.55684
2_Member	KEGG Pathway	mmu05323	Rheumatoid arthritis	-4.60403	-2.49762
2_Member	KEGG Pathway	mmu04658	Th1 and Th2 cell differentiation	-4.57572	-2.47784
2_Member	KEGG Pathway	mmu04659	Th17 cell differentiation	-4.14302	-2.10823
2_Member	KEGG Pathway	mmu04672	Intestinal immune network for IgA production	-3.727	-1.75369
2_Member	GO Biological Processes	GO:0002381	immunoglobulin production involved in immunoglobulin-mediated immune response	-3.54039	-1.59068
2_Member	KEGG Pathway	mmu05310	Asthma	-3.22831	-1.33159
2_Member	KEGG Pathway	mmu05321	Inflammatory bowel disease	-3.11412	-1.23373
2_Member	GO Biological Processes	GO:0002377	immunoglobulin production	-2.54046	-0.725999
2_Member	KEGG Pathway	mmu04640	Hematopoietic cell lineage	-2.44725	-0.652229
2_Member	GO Biological Processes	GO:0002440	production of molecular mediator of immune response	-2.35737	-0.579551
3_Summary	KEGG Pathway	mmu04145	Phagosome	-13.0956	-9.64743
3_Member	KEGG Pathway	mmu04145	Phagosome	-13.0956	-9.64743
3_Member	GO Biological Processes	GO:0002819	regulation of adaptive immune response	-10.2166	-7.02795
3_Member	GO Biological Processes	GO:0002697	regulation of immune effector process	-10.0651	-6.94344
3_Member	GO Biological Processes	GO:0050778	positive regulation of immune response	-10.0281	-6.9364
3_Member	GO Biological Processes	GO:0002822	regulation of adaptive immune response based on somatic recombination of immune receptors built from immunoglobulin superfamily domains	-9.56704	-6.52971
3_Member	GO Biological Processes	GO:0002821	positive regulation of adaptive immune response	-9.09416	-6.13037
3_Member	GO Biological Processes	GO:0002706	regulation of lymphocyte mediated immunity	-8.40668	-5.55387
3_Member	GO Biological Processes	GO:0002824	positive regulation of adaptive immune response based on somatic recombination of immune receptors built from immunoglobulin superfamily domains	-8.18189	-5.34547
3_Member	KEGG Pathway	mmu05166	Human T-cell leukemia virus 1 infection	-7.90365	-5.16022
3_Member	GO Biological Processes	GO:0002703	regulation of leukocyte mediated immunity	-7.89652	-5.16022
3_Member	KEGG Pathway	mmu05169	Epstein-Barr virus infection	-7.32728	-4.67228
3_Member	GO Biological Processes	GO:0002474	antigen processing and presentation of peptide antigen via MHC class I	-7.12105	-4.51602
3_Member	Reactome Gene Sets	R-MMU-1280218	Adaptive Immune System	-7.07597	-4.48029
3_Member	KEGG Pathway	mmu05330	Allograft rejection	-6.70461	-4.1444
3_Member	KEGG Pathway	mmu05332	Graft-versus-host disease	-6.70461	-4.1444
3_Member	GO Biological Processes	GO:0002483	antigen processing and presentation of endogenous peptide antigen	-6.61227	-4.06876
3_Member	GO Biological Processes	GO:0019885	antigen processing and presentation of endogenous peptide antigen via MHC class I	-6.61227	-4.06876
3_Member	GO Biological Processes	GO:0019883	antigen processing and presentation of endogenous antigen	-6.41843	-3.91408
3_Member	KEGG Pathway	mmu04940	Type I diabetes mellitus	-6.38557	-3.8978
3_Member	KEGG Pathway	mmu05168	Herpes simplex virus 1 infection	-6.38025	-3.8978
3_Member	KEGG Pathway	mmu05320	Autoimmune thyroid disease	-6.02363	-3.5947
3_Member	GO Biological Processes	GO:0002699	positive regulation of immune effector process	-5.984	-3.56132
3_Member	GO Biological Processes	GO:0002708	positive regulation of lymphocyte mediated immunity	-5.90682	-3.50827
3_Member	Reactome Gene Sets	R-MMU-6798695	Neutrophil degranulation	-5.893	-3.50028
3_Member	KEGG Pathway	mmu05416	Viral myocarditis	-5.70471	-3.33456
3_Member	GO Biological Processes	GO:0001914	regulation of T cell mediated cytotoxicity	-5.63174	-3.28228
3_Member	Reactome Gene Sets	R-MMU-1236975	Antigen processing-Cross presentation	-5.54281	-3.21951
3_Member	GO Biological Processes	GO:0002428	antigen processing and presentation of peptide antigen via MHC class Ib	-5.48002	-3.17603
3_Member	Reactome Gene Sets	R-MMU-1236974	ER-Phagosome pathway	-5.48002	-3.17603
3_Member	GO Biological Processes	GO:0002705	positive regulation of leukocyte mediated immunity	-5.38632	-3.09626
3_Member	KEGG Pathway	mmu05170	Human immunodeficiency virus 1 infection	-5.32557	-3.05778
3_Member	GO Biological Processes	GO:0031341	regulation of cell killing	-5.31199	-3.04853
3_Member	Reactome Gene Sets	R-MMU-198933	Immunoregulatory interactions between a Lymphoid and a non-Lymphoid cell	-5.30293	-3.04375
3_Member	GO Biological Processes	GO:0002475	antigen processing and presentation via MHC class Ib	-5.24043	-3.00203
3_Member	Reactome Gene Sets	R-MMU-983170	Antigen Presentation: Folding, assembly and peptide loading of class I MHC	-5.07784	-2.87076
3_Member	GO Biological Processes	GO:0002709	regulation of T cell mediated immunity	-5.03132	-2.83172
3_Member	GO Biological Processes	GO:0001910	regulation of leukocyte mediated cytotoxicity	-4.76263	-2.62518
3_Member	GO Biological Processes	GO:0002711	positive regulation of T cell mediated immunity	-4.75126	-2.61702
3_Member	KEGG Pathway	mmu05167	Kaposi sarcoma-associated herpesvirus infection	-4.71798	-2.58692
3_Member	KEGG Pathway	mmu04514	Cell adhesion molecules	-4.66671	-2.54506
3_Member	GO Biological Processes	GO:0001916	positive regulation of T cell mediated cytotoxicity	-4.6575	-2.53894
3_Member	Reactome Gene Sets	R-MMU-1236977	Endosomal/Vacuolar pathway	-4.60575	-2.49762
3_Member	GO Biological Processes	GO:0002486	antigen processing and presentation of endogenous peptide antigen via MHC class I via ER pathway, TAP-independent	-4.1841	-2.14163
3_Member	GO Biological Processes	GO:0002476	antigen processing and presentation of endogenous peptide antigen via MHC class Ib	-4.13198	-2.10224
3_Member	GO Biological Processes	GO:0002484	antigen processing and presentation of endogenous peptide antigen via MHC class I via ER pathway	-4.13198	-2.10224
3_Member	KEGG Pathway	mmu05163	Human cytomegalovirus infection	-3.49928	-1.55839
3_Member	GO Biological Processes	GO:0001912	positive regulation of leukocyte mediated cytotoxicity	-3.45302	-1.51768
3_Member	Reactome Gene Sets	R-MMU-2424491	DAP12 signaling	-3.37402	-1.45063
3_Member	Reactome Gene Sets	R-MMU-983169	Class I MHC mediated antigen processing & presentation	-3.32463	-1.41095
3_Member	GO Biological Processes	GO:0031343	positive regulation of cell killing	-3.22517	-1.33129
3_Member	Reactome Gene Sets	R-MMU-2172127	DAP12 interactions	-3.11412	-1.23373
3_Member	KEGG Pathway	mmu05165	Human papillomavirus infection	-2.53491	-0.725488
3_Member	KEGG Pathway	mmu05203	Viral carcinogenesis	-2.36653	-0.5873
3_Member	KEGG Pathway	mmu04218	Cellular senescence	-2.11169	-0.379206
3_Member	KEGG Pathway	mmu04650	Natural killer cell mediated cytotoxicity	-2.06172	-0.345388
4_Summary	WikiPathways	WP103	Cholesterol biosynthesis	-11.5239	-8.15924
4_Member	WikiPathways	WP103	Cholesterol biosynthesis	-11.5239	-8.15924
4_Member	Reactome Gene Sets	R-MMU-191273	Cholesterol biosynthesis	-9.29031	-6.2778
4_Member	WikiPathways	WP4346	Cholesterol metabolism with Bloch and Kandutsch-Russell pathways	-8.74382	-5.85625
4_Member	GO Biological Processes	GO:0006695	cholesterol biosynthetic process	-8.12192	-5.31653
4_Member	GO Biological Processes	GO:1902653	secondary alcohol biosynthetic process	-8.12192	-5.31653
4_Member	GO Biological Processes	GO:0016126	sterol biosynthetic process	-7.67827	-4.99027
4_Member	GO Biological Processes	GO:0046165	alcohol biosynthetic process	-6.56913	-4.03374
4_Member	KEGG Pathway	mmu00900	Terpenoid backbone biosynthesis	-6.43666	-3.91707
4_Member	GO Biological Processes	GO:0008299	isoprenoid biosynthetic process	-5.75194	-3.37065
4_Member	GO Biological Processes	GO:0008203	cholesterol metabolic process	-5.72614	-3.35045
4_Member	GO Biological Processes	GO:0016125	sterol metabolic process	-5.49948	-3.1844
4_Member	GO Biological Processes	GO:1902652	secondary alcohol metabolic process	-5.4042	-3.1049
4_Member	GO Biological Processes	GO:0006694	steroid biosynthetic process	-5.16353	-2.93318
4_Member	Reactome Gene Sets	R-MMU-8957322	Metabolism of steroids	-4.88123	-2.70687
4_Member	GO Biological Processes	GO:1901617	organic hydroxy compound biosynthetic process	-4.77676	-2.63283
4_Member	Reactome Gene Sets	R-MMU-556833	Metabolism of lipids	-4.39943	-2.31634
4_Member	GO Biological Processes	GO:0008610	lipid biosynthetic process	-4.38157	-2.30412
4_Member	GO Biological Processes	GO:0008202	steroid metabolic process	-4.07484	-2.05009
4_Member	GO Biological Processes	GO:0019218	regulation of steroid metabolic process	-3.88265	-1.88374
4_Member	GO Biological Processes	GO:0006066	alcohol metabolic process	-3.65696	-1.69453
4_Member	GO Biological Processes	GO:0006720	isoprenoid metabolic process	-3.43105	-1.49773
4_Member	GO Biological Processes	GO:0044283	small molecule biosynthetic process	-3.42006	-1.48873
4_Member	GO Biological Processes	GO:0050810	regulation of steroid biosynthetic process	-2.64292	-0.811304
4_Member	GO Biological Processes	GO:0008654	phospholipid biosynthetic process	-2.61316	-0.786283
4_Member	GO Biological Processes	GO:0090181	regulation of cholesterol metabolic process	-2.5959	-0.772166
4_Member	GO Biological Processes	GO:1901615	organic hydroxy compound metabolic process	-2.45054	-0.654053
5_Summary	GO Biological Processes	GO:0016064	immunoglobulin mediated immune response	-9.17038	-6.18135
5_Member	GO Biological Processes	GO:0016064	immunoglobulin mediated immune response	-9.17038	-6.18135
5_Member	GO Biological Processes	GO:0019724	B cell mediated immunity	-9.07593	-6.13037
5_Member	KEGG Pathway	mmu05150	Staphylococcus aureus infection	-9.03506	-6.12901
5_Member	GO Biological Processes	GO:0002460	adaptive immune response based on somatic recombination of immune receptors built from immunoglobulin superfamily domains	-8.45463	-5.58478
5_Member	GO Biological Processes	GO:0002449	lymphocyte mediated immunity	-7.89652	-5.16022
5_Member	GO Biological Processes	GO:0002250	adaptive immune response	-7.82979	-5.11831
5_Member	GO Biological Processes	GO:0002443	leukocyte mediated immunity	-7.76593	-5.06635
5_Member	WikiPathways	WP200	Complement activation, classical pathway	-7.30713	-4.6626
5_Member	Reactome Gene Sets	R-MMU-166663	Initial triggering of complement	-7.01917	-4.43263
5_Member	GO Biological Processes	GO:0002252	immune effector process	-6.49365	-3.96623
5_Member	GO Biological Processes	GO:0098883	synapse pruning	-6.42234	-3.91408
5_Member	KEGG Pathway	mmu05322	Systemic lupus erythematosus	-6.19067	-3.7358
5_Member	KEGG Pathway	mmu05133	Pertussis	-6.09998	-3.65174
5_Member	KEGG Pathway	mmu05171	Coronavirus disease - COVID-19	-6.09114	-3.64943
5_Member	GO Biological Processes	GO:0150146	cell junction disassembly	-6.05444	-3.61917
5_Member	Reactome Gene Sets	R-MMU-977606	Regulation of Complement cascade	-5.68047	-3.31577
5_Member	KEGG Pathway	mmu04610	Complement and coagulation cascades	-5.54281	-3.21951
5_Member	KEGG Pathway	mmu04936	Alcoholic liver disease	-5.33477	-3.05821
5_Member	Reactome Gene Sets	R-MMU-173623	Classical antibody-mediated complement activation	-5.24886	-3.00379
5_Member	KEGG Pathway	mmu05142	Chagas disease	-5.24626	-3.00379
5_Member	Reactome Gene Sets	R-MMU-166658	Complement cascade	-5.13058	-2.90812
5_Member	WikiPathways	WP1496	Oxidative damage response	-5.13058	-2.90812
5_Member	GO Biological Processes	GO:0006959	humoral immune response	-4.97873	-2.79373
5_Member	GO Biological Processes	GO:0006956	complement activation	-4.54374	-2.44915
5_Member	Reactome Gene Sets	R-MMU-166786	Creation of C4 and C2 activators	-4.22017	-2.16987
5_Member	WikiPathways	WP3626	Microglia pathogen phagocytosis pathway	-3.80841	-1.82393
5_Member	GO Biological Processes	GO:0002253	activation of immune response	-3.66691	-1.70233
5_Member	KEGG Pathway	mmu05020	Prion disease	-3.36672	-1.44725
5_Member	GO Biological Processes	GO:0006958	complement activation, classical pathway	-3.08272	-1.20587
5_Member	GO Biological Processes	GO:0002455	humoral immune response mediated by circulating immunoglobulin	-3.01543	-1.14559
5_Member	WikiPathways	WP3625	Tyrobp causal network in microglia	-2.16987	-0.423224
6_Summary	GO Biological Processes	GO:0002683	negative regulation of immune system process	-8.09456	-5.3039
6_Member	GO Biological Processes	GO:0002683	negative regulation of immune system process	-8.09456	-5.3039
6_Member	GO Biological Processes	GO:2000106	regulation of leukocyte apoptotic process	-3.96594	-1.95584
6_Member	GO Biological Processes	GO:2000107	negative regulation of leukocyte apoptotic process	-3.87436	-1.87842
6_Member	GO Biological Processes	GO:0002704	negative regulation of leukocyte mediated immunity	-3.81945	-1.8327
6_Member	GO Biological Processes	GO:0002698	negative regulation of immune effector process	-3.63289	-1.6764
6_Member	GO Biological Processes	GO:0002707	negative regulation of lymphocyte mediated immunity	-3.08785	-1.20923
6_Member	GO Biological Processes	GO:0002701	negative regulation of production of molecular mediator of immune response	-2.69123	-0.851584
6_Member	GO Biological Processes	GO:0001818	negative regulation of cytokine production	-2.42001	-0.627902
6_Member	GO Biological Processes	GO:0002823	negative regulation of adaptive immune response based on somatic recombination of immune receptors built from immunoglobulin superfamily domains	-2.25634	-0.499102
6_Member	GO Biological Processes	GO:0002820	negative regulation of adaptive immune response	-2.14929	-0.409137
7_Summary	GO Biological Processes	GO:0009615	response to virus	-7.93337	-5.16022
7_Member	GO Biological Processes	GO:0009615	response to virus	-7.93337	-5.16022
7_Member	GO Biological Processes	GO:0051607	defense response to virus	-7.24539	-4.62106
7_Member	GO Biological Processes	GO:0140546	defense response to symbiont	-7.22516	-4.6106
7_Member	GO Biological Processes	GO:0048525	negative regulation of viral process	-6.40009	-3.90316
7_Member	GO Biological Processes	GO:0050792	regulation of viral process	-4.6488	-2.5333
7_Member	GO Biological Processes	GO:0045071	negative regulation of viral genome replication	-4.34733	-2.27267
7_Member	GO Biological Processes	GO:1903900	regulation of viral life cycle	-4.16863	-2.1313
7_Member	GO Biological Processes	GO:0045069	regulation of viral genome replication	-3.36672	-1.44725
7_Member	GO Biological Processes	GO:0035455	response to interferon-alpha	-2.94993	-1.08355
7_Member	GO Biological Processes	GO:1903901	negative regulation of viral life cycle	-2.83198	-0.977495
8_Summary	GO Biological Processes	GO:0042742	defense response to bacterium	-7.82979	-5.11831
8_Member	GO Biological Processes	GO:0042742	defense response to bacterium	-7.82979	-5.11831
8_Member	GO Biological Processes	GO:0050830	defense response to Gram-positive bacterium	-5.95242	-3.5359
8_Member	GO Biological Processes	GO:0050829	defense response to Gram-negative bacterium	-3.65106	-1.69078
9_Summary	GO Biological Processes	GO:0002831	regulation of response to biotic stimulus	-7.65466	-4.97795
9_Member	GO Biological Processes	GO:0002831	regulation of response to biotic stimulus	-7.65466	-4.97795
9_Member	GO Biological Processes	GO:0031347	regulation of defense response	-5.91521	-3.51075
9_Member	GO Biological Processes	GO:0032103	positive regulation of response to external stimulus	-5.62248	-3.28228
9_Member	GO Biological Processes	GO:0045088	regulation of innate immune response	-5.37396	-3.08845
9_Member	GO Biological Processes	GO:0002833	positive regulation of response to biotic stimulus	-5.32932	-3.05778
9_Member	GO Biological Processes	GO:0031349	positive regulation of defense response	-5.1926	-2.95824
9_Member	GO Biological Processes	GO:0060332	positive regulation of response to interferon-gamma	-5.00794	-2.81571
9_Member	GO Biological Processes	GO:0060335	positive regulation of interferon-gamma-mediated signaling pathway	-5.00794	-2.81571
9_Member	GO Biological Processes	GO:0060330	regulation of response to interferon-gamma	-3.91092	-1.90559
9_Member	GO Biological Processes	GO:0060334	regulation of interferon-gamma-mediated signaling pathway	-3.91092	-1.90559
9_Member	GO Biological Processes	GO:0045089	positive regulation of innate immune response	-3.41033	-1.481
9_Member	GO Biological Processes	GO:0001961	positive regulation of cytokine-mediated signaling pathway	-3.31225	-1.4024
9_Member	GO Biological Processes	GO:0031648	protein destabilization	-3.25291	-1.34992
9_Member	GO Biological Processes	GO:0060760	positive regulation of response to cytokine stimulus	-3.14086	-1.2551
9_Member	GO Biological Processes	GO:0050821	protein stabilization	-2.02727	-0.31337
10_Summary	GO Biological Processes	GO:0030097	hemopoiesis	-6.96081	-4.38323
10_Member	GO Biological Processes	GO:0030097	hemopoiesis	-6.96081	-4.38323
10_Member	GO Biological Processes	GO:0001775	cell activation	-4.82673	-2.65908
10_Member	GO Biological Processes	GO:1903131	mononuclear cell differentiation	-4.59145	-2.48803
10_Member	GO Biological Processes	GO:0002521	leukocyte differentiation	-4.57536	-2.47784
10_Member	GO Biological Processes	GO:0030098	lymphocyte differentiation	-4.31865	-2.24677
10_Member	GO Biological Processes	GO:0045321	leukocyte activation	-4.28972	-2.22059
10_Member	GO Biological Processes	GO:0001817	regulation of cytokine production	-3.63243	-1.6764
10_Member	GO Biological Processes	GO:0046649	lymphocyte activation	-3.45987	-1.5225
10_Member	GO Biological Processes	GO:0002718	regulation of cytokine production involved in immune response	-3.3251	-1.41095
10_Member	GO Biological Processes	GO:0001819	positive regulation of cytokine production	-3.23138	-1.33281
10_Member	GO Biological Processes	GO:0002700	regulation of production of molecular mediator of immune response	-2.92509	-1.06043
10_Member	GO Biological Processes	GO:0002828	regulation of type 2 immune response	-2.86999	-1.01045
10_Member	GO Biological Processes	GO:0030217	T cell differentiation	-2.851	-0.994838
10_Member	GO Biological Processes	GO:0042110	T cell activation	-2.37294	-0.5923
10_Member	GO Biological Processes	GO:0002720	positive regulation of cytokine production involved in immune response	-2.01538	-0.303992
10_Member	GO Biological Processes	GO:0033077	T cell differentiation in thymus	-2.01538	-0.303992
11_Summary	GO Biological Processes	GO:0048821	erythrocyte development	-6.239	-3.76669
11_Member	GO Biological Processes	GO:0048821	erythrocyte development	-6.239	-3.76669
11_Member	GO Biological Processes	GO:0061515	myeloid cell development	-5.80683	-3.41987
11_Member	GO Biological Processes	GO:0002262	myeloid cell homeostasis	-5.11489	-2.89632
11_Member	GO Biological Processes	GO:0030218	erythrocyte differentiation	-5.05722	-2.8539
11_Member	GO Biological Processes	GO:0034101	erythrocyte homeostasis	-4.76263	-2.62518
11_Member	GO Biological Processes	GO:0048872	homeostasis of number of cells	-3.56465	-1.61074
11_Member	GO Biological Processes	GO:0030099	myeloid cell differentiation	-3.29274	-1.38479
12_Summary	GO Biological Processes	GO:0046890	regulation of lipid biosynthetic process	-5.92011	-3.51075
12_Member	GO Biological Processes	GO:0046890	regulation of lipid biosynthetic process	-5.92011	-3.51075
12_Member	GO Biological Processes	GO:0019216	regulation of lipid metabolic process	-4.95629	-2.77487
12_Member	GO Biological Processes	GO:0031392	regulation of prostaglandin biosynthetic process	-4.22017	-2.16987
12_Member	GO Biological Processes	GO:2001279	regulation of unsaturated fatty acid biosynthetic process	-4.00572	-1.99079
12_Member	GO Biological Processes	GO:0062012	regulation of small molecule metabolic process	-3.68544	-1.71433
12_Member	GO Biological Processes	GO:0042304	regulation of fatty acid biosynthetic process	-3.54039	-1.59068
12_Member	GO Biological Processes	GO:0046889	positive regulation of lipid biosynthetic process	-3.07636	-1.20128
12_Member	GO Biological Processes	GO:0045834	positive regulation of lipid metabolic process	-2.79146	-0.945284
12_Member	GO Biological Processes	GO:0010565	regulation of cellular ketone metabolic process	-2.41086	-0.620196
12_Member	GO Biological Processes	GO:0019217	regulation of fatty acid metabolic process	-2.27628	-0.513927
13_Summary	KEGG Pathway	mmu04380	Osteoclast differentiation	-5.6486	-3.2893
13_Member	KEGG Pathway	mmu04380	Osteoclast differentiation	-5.6486	-3.2893
13_Member	KEGG Pathway	mmu04621	NOD-like receptor signaling pathway	-3.25222	-1.34992
13_Member	KEGG Pathway	mmu05162	Measles	-2.53388	-0.725488
13_Member	KEGG Pathway	mmu04620	Toll-like receptor signaling pathway	-2.35129	-0.575225
13_Member	KEGG Pathway	mmu04933	AGE-RAGE signaling pathway in diabetic complications	-2.33595	-0.563712
13_Member	Reactome Gene Sets	R-MMU-168898	Toll-like Receptor Cascades	-2.00147	-0.294794
14_Summary	GO Biological Processes	GO:0001906	cell killing	-5.54834	-3.21951
14_Member	GO Biological Processes	GO:0001906	cell killing	-5.54834	-3.21951
14_Member	GO Biological Processes	GO:0002883	regulation of hypersensitivity	-5.49794	-3.1844
14_Member	GO Biological Processes	GO:0002864	regulation of acute inflammatory response to antigenic stimulus	-4.8265	-2.65908
14_Member	GO Biological Processes	GO:0001796	regulation of type IIa hypersensitivity	-4.80594	-2.65873
14_Member	GO Biological Processes	GO:0001798	positive regulation of type IIa hypersensitivity	-4.80594	-2.65873
14_Member	GO Biological Processes	GO:0001810	regulation of type I hypersensitivity	-4.80594	-2.65873
14_Member	GO Biological Processes	GO:0002892	regulation of type II hypersensitivity	-4.80594	-2.65873
14_Member	GO Biological Processes	GO:0002894	positive regulation of type II hypersensitivity	-4.80594	-2.65873
14_Member	GO Biological Processes	GO:0050766	positive regulation of phagocytosis	-4.49289	-2.40328
14_Member	GO Biological Processes	GO:0002885	positive regulation of hypersensitivity	-4.22017	-2.16987
14_Member	GO Biological Processes	GO:0002866	positive regulation of acute inflammatory response to antigenic stimulus	-4.00572	-1.99079
14_Member	GO Biological Processes	GO:0002861	regulation of inflammatory response to antigenic stimulus	-3.85076	-1.85714
14_Member	GO Biological Processes	GO:0002712	regulation of B cell mediated immunity	-3.81945	-1.8327
14_Member	GO Biological Processes	GO:0002889	regulation of immunoglobulin mediated immune response	-3.81945	-1.8327
14_Member	GO Biological Processes	GO:0050764	regulation of phagocytosis	-3.76363	-1.78365
14_Member	GO Biological Processes	GO:0002863	positive regulation of inflammatory response to antigenic stimulus	-3.52259	-1.57703
14_Member	GO Biological Processes	GO:0002673	regulation of acute inflammatory response	-3.34282	-1.42528
14_Member	GO Biological Processes	GO:0006954	inflammatory response	-3.22432	-1.33129
14_Member	GO Biological Processes	GO:0002888	positive regulation of myeloid leukocyte mediated immunity	-3.03569	-1.16236
14_Member	GO Biological Processes	GO:0002675	positive regulation of acute inflammatory response	-2.86999	-1.01045
14_Member	GO Biological Processes	GO:0050727	regulation of inflammatory response	-2.59424	-0.772065
14_Member	GO Biological Processes	GO:0050729	positive regulation of inflammatory response	-2.50848	-0.704593
14_Member	GO Biological Processes	GO:0001909	leukocyte mediated cytotoxicity	-2.42631	-0.632745
14_Member	GO Biological Processes	GO:0002920	regulation of humoral immune response	-2.37503	-0.5923
14_Member	GO Biological Processes	GO:0002714	positive regulation of B cell mediated immunity	-2.25634	-0.499102
14_Member	GO Biological Processes	GO:0002891	positive regulation of immunoglobulin mediated immune response	-2.25634	-0.499102
15_Summary	GO Biological Processes	GO:0050870	positive regulation of T cell activation	-5.27788	-3.02713
15_Member	GO Biological Processes	GO:0050870	positive regulation of T cell activation	-5.27788	-3.02713
15_Member	GO Biological Processes	GO:1903039	positive regulation of leukocyte cell-cell adhesion	-4.89169	-2.71381
15_Member	GO Biological Processes	GO:0051249	regulation of lymphocyte activation	-4.64341	-2.53096
15_Member	GO Biological Processes	GO:1903037	regulation of leukocyte cell-cell adhesion	-4.49209	-2.40328
15_Member	GO Biological Processes	GO:0002694	regulation of leukocyte activation	-4.38322	-2.30412
15_Member	GO Biological Processes	GO:0022409	positive regulation of cell-cell adhesion	-4.24983	-2.18345
15_Member	GO Biological Processes	GO:0051251	positive regulation of lymphocyte activation	-4.20617	-2.1585
15_Member	GO Biological Processes	GO:0022407	regulation of cell-cell adhesion	-3.97321	-1.9607
15_Member	GO Biological Processes	GO:1903706	regulation of hemopoiesis	-3.88201	-1.88374
15_Member	GO Biological Processes	GO:0050863	regulation of T cell activation	-3.7513	-1.77355
15_Member	GO Biological Processes	GO:0002696	positive regulation of leukocyte activation	-3.67239	-1.70564
15_Member	GO Biological Processes	GO:0050867	positive regulation of cell activation	-3.51825	-1.57475
15_Member	GO Biological Processes	GO:0002695	negative regulation of leukocyte activation	-3.40263	-1.47529
15_Member	GO Biological Processes	GO:1902105	regulation of leukocyte differentiation	-3.31549	-1.40374
15_Member	GO Biological Processes	GO:0045785	positive regulation of cell adhesion	-3.23138	-1.33281
15_Member	GO Biological Processes	GO:0050866	negative regulation of cell activation	-3.12309	-1.23912
15_Member	GO Biological Processes	GO:0051250	negative regulation of lymphocyte activation	-3.0287	-1.15711
15_Member	GO Biological Processes	GO:0045582	positive regulation of T cell differentiation	-2.82825	-0.97581
15_Member	GO Biological Processes	GO:0070663	regulation of leukocyte proliferation	-2.66615	-0.83134
15_Member	GO Biological Processes	GO:0045621	positive regulation of lymphocyte differentiation	-2.59922	-0.773917
15_Member	GO Biological Processes	GO:0022408	negative regulation of cell-cell adhesion	-2.58163	-0.761007
15_Member	GO Biological Processes	GO:1902107	positive regulation of leukocyte differentiation	-2.56092	-0.743392
15_Member	GO Biological Processes	GO:1903708	positive regulation of hemopoiesis	-2.56092	-0.743392
15_Member	GO Biological Processes	GO:1903038	negative regulation of leukocyte cell-cell adhesion	-2.53388	-0.725488
15_Member	GO Biological Processes	GO:0045619	regulation of lymphocyte differentiation	-2.45127	-0.654053
15_Member	GO Biological Processes	GO:0070664	negative regulation of leukocyte proliferation	-2.39842	-0.610644
15_Member	GO Biological Processes	GO:0007162	negative regulation of cell adhesion	-2.31204	-0.542572
15_Member	GO Biological Processes	GO:0050670	regulation of lymphocyte proliferation	-2.2258	-0.473888
15_Member	GO Biological Processes	GO:0032944	regulation of mononuclear cell proliferation	-2.19244	-0.442893
15_Member	GO Biological Processes	GO:0046634	regulation of alpha-beta T cell activation	-2.125	-0.391242
15_Member	GO Biological Processes	GO:0045580	regulation of T cell differentiation	-2.09249	-0.367538
16_Summary	GO Biological Processes	GO:0019221	cytokine-mediated signaling pathway	-5.08678	-2.87207
16_Member	GO Biological Processes	GO:0019221	cytokine-mediated signaling pathway	-5.08678	-2.87207
16_Member	Reactome Gene Sets	R-MMU-375276	Peptide ligand-binding receptors	-2.82695	-0.97581
16_Member	GO Biological Processes	GO:0060142	regulation of syncytium formation by plasma membrane fusion	-2.79516	-0.947334
16_Member	GO Biological Processes	GO:0031640	killing of cells of another organism	-2.64292	-0.811304
16_Member	Reactome Gene Sets	R-MMU-373076	Class A/1 (Rhodopsin-like receptors)	-2.40419	-0.614971
16_Member	GO Biological Processes	GO:0019730	antimicrobial humoral response	-2.34151	-0.567881
16_Member	Reactome Gene Sets	R-MMU-380108	Chemokine receptors bind chemokines	-2.27907	-0.515082
16_Member	GO Biological Processes	GO:0070098	chemokine-mediated signaling pathway	-2.19085	-0.442893
16_Member	WikiPathways	WP2292	Chemokine signaling pathway	-2.14098	-0.403403
16_Member	KEGG Pathway	mmu04062	Chemokine signaling pathway	-2.0364	-0.32129
17_Summary	Reactome Gene Sets	R-MMU-1247673	Erythrocytes take up oxygen and release carbon dioxide	-4.80594	-2.65873
17_Member	Reactome Gene Sets	R-MMU-1247673	Erythrocytes take up oxygen and release carbon dioxide	-4.80594	-2.65873
17_Member	KEGG Pathway	mmu05144	Malaria	-4.42033	-2.33439
17_Member	Reactome Gene Sets	R-MMU-1237044	Erythrocytes take up carbon dioxide and release oxygen	-4.22017	-2.16987
17_Member	Reactome Gene Sets	R-MMU-1480926	O2/CO2 exchange in erythrocytes	-4.22017	-2.16987
17_Member	KEGG Pathway	mmu05143	African trypanosomiasis	-3.89429	-1.89133
17_Member	GO Biological Processes	GO:0042743	hydrogen peroxide metabolic process	-2.5365	-0.725488
18_Summary	WikiPathways	WP1253	Type II interferon signaling (IFNG)	-4.1841	-2.14163
18_Member	WikiPathways	WP1253	Type II interferon signaling (IFNG)	-4.1841	-2.14163
18_Member	KEGG Pathway	mmu04630	JAK-STAT signaling pathway	-2.2752	-0.513927
19_Summary	GO Biological Processes	GO:0042590	antigen processing and presentation of exogenous peptide antigen via MHC class I	-4.10834	-2.08111
19_Member	GO Biological Processes	GO:0042590	antigen processing and presentation of exogenous peptide antigen via MHC class I	-4.10834	-2.08111
20_Summary	Reactome Gene Sets	R-MMU-8953897	Cellular responses to stimuli	-3.76421	-1.78365
20_Member	Reactome Gene Sets	R-MMU-8953897	Cellular responses to stimuli	-3.76421	-1.78365
20_Member	Reactome Gene Sets	R-MMU-2262752	Cellular responses to stress	-3.19629	-1.30508

## Sheet: Longitudinal
GroupID	Category	Term	Description	LogP	Log(q-value)
1_Summary	GO Biological Processes	GO:0031347	regulation of defense response	-37.5497	-33.2827
1_Member	GO Biological Processes	GO:0031347	regulation of defense response	-37.5497	-33.2827
1_Member	GO Biological Processes	GO:0002831	regulation of response to biotic stimulus	-36.2121	-32.4222
1_Member	GO Biological Processes	GO:0045088	regulation of innate immune response	-30.232	-26.7935
1_Member	GO Biological Processes	GO:0032103	positive regulation of response to external stimulus	-28.0424	-24.8546
1_Member	GO Biological Processes	GO:0050778	positive regulation of immune response	-28.0008	-24.8477
1_Member	GO Biological Processes	GO:0031349	positive regulation of defense response	-25.7071	-22.6953
1_Member	GO Biological Processes	GO:0002833	positive regulation of response to biotic stimulus	-23.3822	-20.4374
1_Member	GO Biological Processes	GO:0045089	positive regulation of innate immune response	-17.4794	-14.7687
1_Member	GO Biological Processes	GO:0002218	activation of innate immune response	-14.0733	-11.5916
1_Member	GO Biological Processes	GO:0002253	activation of immune response	-11.8376	-9.55741
2_Summary	GO Biological Processes	GO:0009615	response to virus	-36.3494	-32.4222
2_Member	GO Biological Processes	GO:0009615	response to virus	-36.3494	-32.4222
2_Member	GO Biological Processes	GO:0051607	defense response to virus	-35.2472	-31.5931
2_Member	GO Biological Processes	GO:0140546	defense response to symbiont	-35.1611	-31.5931
2_Member	GO Biological Processes	GO:0048525	negative regulation of viral process	-18.5333	-15.7714
2_Member	GO Biological Processes	GO:1903900	regulation of viral life cycle	-13.659	-11.237
2_Member	GO Biological Processes	GO:0050792	regulation of viral process	-13.3552	-10.9574
2_Member	GO Biological Processes	GO:0045071	negative regulation of viral genome replication	-11.3008	-9.05913
2_Member	GO Biological Processes	GO:0045069	regulation of viral genome replication	-8.58235	-6.55425
3_Summary	GO Biological Processes	GO:0002697	regulation of immune effector process	-30.2154	-26.7935
3_Member	GO Biological Processes	GO:0002697	regulation of immune effector process	-30.2154	-26.7935
3_Member	GO Biological Processes	GO:0019882	antigen processing and presentation	-29.3387	-26.026
3_Member	GO Biological Processes	GO:0048002	antigen processing and presentation of peptide antigen	-29.1809	-25.9139
3_Member	GO Biological Processes	GO:0002703	regulation of leukocyte mediated immunity	-21.9686	-19.0633
3_Member	GO Biological Processes	GO:0002699	positive regulation of immune effector process	-20.5303	-17.6613
3_Member	KEGG Pathway	mmu04145	Phagosome	-20.3809	-17.5289
3_Member	GO Biological Processes	GO:0002819	regulation of adaptive immune response	-20.135	-17.2994
3_Member	KEGG Pathway	mmu04612	Antigen processing and presentation	-19.8114	-17.0067
3_Member	GO Biological Processes	GO:0002822	regulation of adaptive immune response based on somatic recombination of immune receptors built from immunoglobulin superfamily domains	-18.9588	-16.1832
3_Member	GO Biological Processes	GO:0002474	antigen processing and presentation of peptide antigen via MHC class I	-17.3443	-14.6455
3_Member	Reactome Gene Sets	R-MMU-1280218	Adaptive Immune System	-15.4499	-12.8731
3_Member	GO Biological Processes	GO:0002706	regulation of lymphocyte mediated immunity	-14.7013	-12.1825
3_Member	Reactome Gene Sets	R-MMU-1236975	Antigen processing-Cross presentation	-14.3736	-11.8625
3_Member	GO Biological Processes	GO:0031341	regulation of cell killing	-14.2071	-11.7035
3_Member	GO Biological Processes	GO:0002483	antigen processing and presentation of endogenous peptide antigen	-13.7129	-11.2784
3_Member	GO Biological Processes	GO:0019885	antigen processing and presentation of endogenous peptide antigen via MHC class I	-13.7129	-11.2784
3_Member	GO Biological Processes	GO:0001910	regulation of leukocyte mediated cytotoxicity	-13.3263	-10.9344
3_Member	GO Biological Processes	GO:0019883	antigen processing and presentation of endogenous antigen	-13.2482	-10.862
3_Member	GO Biological Processes	GO:0002705	positive regulation of leukocyte mediated immunity	-12.8512	-10.4927
3_Member	GO Biological Processes	GO:0002821	positive regulation of adaptive immune response	-12.0902	-9.7963
3_Member	GO Biological Processes	GO:0002709	regulation of T cell mediated immunity	-11.8595	-9.57473
3_Member	GO Biological Processes	GO:0002824	positive regulation of adaptive immune response based on somatic recombination of immune receptors built from immunoglobulin superfamily domains	-11.4593	-9.20509
3_Member	Reactome Gene Sets	R-MMU-983170	Antigen Presentation: Folding, assembly and peptide loading of class I MHC	-10.5342	-8.36059
3_Member	Reactome Gene Sets	R-MMU-198933	Immunoregulatory interactions between a Lymphoid and a non-Lymphoid cell	-10.3338	-8.17401
3_Member	KEGG Pathway	mmu05167	Kaposi sarcoma-associated herpesvirus infection	-10.292	-8.13895
3_Member	GO Biological Processes	GO:0031343	positive regulation of cell killing	-10.2708	-8.12104
3_Member	GO Biological Processes	GO:0001914	regulation of T cell mediated cytotoxicity	-10.131	-7.98454
3_Member	Reactome Gene Sets	R-MMU-1236974	ER-Phagosome pathway	-10.0419	-7.90202
3_Member	GO Biological Processes	GO:0001912	positive regulation of leukocyte mediated cytotoxicity	-9.89473	-7.77695
3_Member	KEGG Pathway	mmu05330	Allograft rejection	-9.68505	-7.5824
3_Member	KEGG Pathway	mmu05332	Graft-versus-host disease	-9.68505	-7.5824
3_Member	KEGG Pathway	mmu04940	Type I diabetes mellitus	-9.1265	-7.04702
3_Member	KEGG Pathway	mmu05416	Viral myocarditis	-9.00353	-6.92965
3_Member	KEGG Pathway	mmu05170	Human immunodeficiency virus 1 infection	-8.921	-6.85811
3_Member	KEGG Pathway	mmu04514	Cell adhesion molecules	-8.7129	-6.67121
3_Member	GO Biological Processes	GO:0002428	antigen processing and presentation of peptide antigen via MHC class Ib	-8.63996	-6.6034
3_Member	KEGG Pathway	mmu05320	Autoimmune thyroid disease	-8.49815	-6.47911
3_Member	GO Biological Processes	GO:0002708	positive regulation of lymphocyte mediated immunity	-8.38099	-6.37643
3_Member	GO Biological Processes	GO:0001916	positive regulation of T cell mediated cytotoxicity	-8.29463	-6.30178
3_Member	GO Biological Processes	GO:0002475	antigen processing and presentation via MHC class Ib	-8.18631	-6.20034
3_Member	Reactome Gene Sets	R-MMU-2424491	DAP12 signaling	-8.12298	-6.14601
3_Member	Reactome Gene Sets	R-MMU-2172127	DAP12 interactions	-7.43507	-5.51442
3_Member	GO Biological Processes	GO:0002476	antigen processing and presentation of endogenous peptide antigen via MHC class Ib	-7.40789	-5.49113
3_Member	GO Biological Processes	GO:0002484	antigen processing and presentation of endogenous peptide antigen via MHC class I via ER pathway	-7.40789	-5.49113
3_Member	GO Biological Processes	GO:0002711	positive regulation of T cell mediated immunity	-7.25893	-5.35176
3_Member	KEGG Pathway	mmu05166	Human T-cell leukemia virus 1 infection	-7.10435	-5.21209
3_Member	Reactome Gene Sets	R-MMU-983169	Class I MHC mediated antigen processing & presentation	-7.00113	-5.12052
3_Member	Reactome Gene Sets	R-MMU-1236977	Endosomal/Vacuolar pathway	-6.98731	-5.11124
3_Member	KEGG Pathway	mmu05163	Human cytomegalovirus infection	-6.24437	-4.43676
3_Member	GO Biological Processes	GO:0002486	antigen processing and presentation of endogenous peptide antigen via MHC class I via ER pathway, TAP-independent	-6.21523	-4.41062
3_Member	KEGG Pathway	mmu05203	Viral carcinogenesis	-6.20345	-4.40134
3_Member	KEGG Pathway	mmu05165	Human papillomavirus infection	-3.24538	-1.73349
4_Summary	GO Biological Processes	GO:0035456	response to interferon-beta	-29.7288	-26.3648
4_Member	GO Biological Processes	GO:0035456	response to interferon-beta	-29.7288	-26.3648
4_Member	GO Biological Processes	GO:0035458	cellular response to interferon-beta	-26.447	-23.3841
5_Summary	GO Biological Processes	GO:0001817	regulation of cytokine production	-28.4182	-25.1925
5_Member	GO Biological Processes	GO:0001817	regulation of cytokine production	-28.4182	-25.1925
5_Member	GO Biological Processes	GO:0001819	positive regulation of cytokine production	-27.858	-24.7372
5_Member	GO Biological Processes	GO:1903555	regulation of tumor necrosis factor superfamily cytokine production	-16.7353	-14.0593
5_Member	GO Biological Processes	GO:0032760	positive regulation of tumor necrosis factor production	-16.5523	-13.8874
5_Member	GO Biological Processes	GO:1903557	positive regulation of tumor necrosis factor superfamily cytokine production	-16.3832	-13.7394
5_Member	GO Biological Processes	GO:0032680	regulation of tumor necrosis factor production	-15.8647	-13.2509
5_Member	GO Biological Processes	GO:0032755	positive regulation of interleukin-6 production	-15.4348	-12.8667
5_Member	GO Biological Processes	GO:0002221	pattern recognition receptor signaling pathway	-15.3329	-12.7734
5_Member	GO Biological Processes	GO:0032675	regulation of interleukin-6 production	-13.7289	-11.2784
5_Member	GO Biological Processes	GO:0032722	positive regulation of chemokine production	-12.7235	-10.3808
5_Member	GO Biological Processes	GO:0032653	regulation of interleukin-10 production	-10.9123	-8.70216
5_Member	GO Biological Processes	GO:0032642	regulation of chemokine production	-10.781	-8.58588
5_Member	GO Biological Processes	GO:0032733	positive regulation of interleukin-10 production	-10.6601	-8.46861
5_Member	GO Biological Processes	GO:0002764	immune response-regulating signaling pathway	-10.0059	-7.86927
5_Member	GO Biological Processes	GO:0002224	toll-like receptor signaling pathway	-8.42612	-6.41679
6_Summary	GO Biological Processes	GO:0002683	negative regulation of immune system process	-26.5628	-23.4719
6_Member	GO Biological Processes	GO:0002683	negative regulation of immune system process	-26.5628	-23.4719
6_Member	GO Biological Processes	GO:0050777	negative regulation of immune response	-17.5537	-14.8308
6_Member	GO Biological Processes	GO:0045824	negative regulation of innate immune response	-15.2031	-12.6521
6_Member	GO Biological Processes	GO:0002832	negative regulation of response to biotic stimulus	-13.5307	-11.115
6_Member	GO Biological Processes	GO:0031348	negative regulation of defense response	-12.2187	-9.89619
6_Member	GO Biological Processes	GO:0032102	negative regulation of response to external stimulus	-9.6869	-7.5824
7_Summary	GO Biological Processes	GO:0006954	inflammatory response	-25.9554	-22.9188
7_Member	GO Biological Processes	GO:0006954	inflammatory response	-25.9554	-22.9188
8_Summary	GO Biological Processes	GO:0002478	antigen processing and presentation of exogenous peptide antigen	-23.8559	-20.8677
8_Member	GO Biological Processes	GO:0002478	antigen processing and presentation of exogenous peptide antigen	-23.8559	-20.8677
8_Member	GO Biological Processes	GO:0019884	antigen processing and presentation of exogenous antigen	-23.6243	-20.6583
8_Member	KEGG Pathway	mmu05140	Leishmaniasis	-18.1218	-15.3863
8_Member	GO Biological Processes	GO:0019886	antigen processing and presentation of exogenous peptide antigen via MHC class II	-16.7522	-14.065
8_Member	GO Biological Processes	GO:0002250	adaptive immune response	-16.1596	-13.5261
8_Member	GO Biological Processes	GO:0002495	antigen processing and presentation of peptide antigen via MHC class II	-16.0538	-13.4303
8_Member	GO Biological Processes	GO:0002504	antigen processing and presentation of peptide or polysaccharide antigen via MHC class II	-15.7395	-13.1353
8_Member	GO Biological Processes	GO:0002252	immune effector process	-14.8544	-12.3277
8_Member	GO Biological Processes	GO:0002460	adaptive immune response based on somatic recombination of immune receptors built from immunoglobulin superfamily domains	-13.6823	-11.2541
8_Member	KEGG Pathway	mmu05145	Toxoplasmosis	-13.0393	-10.6644
8_Member	KEGG Pathway	mmu05150	Staphylococcus aureus infection	-12.9349	-10.571
8_Member	GO Biological Processes	GO:0019724	B cell mediated immunity	-12.2187	-9.89619
8_Member	KEGG Pathway	mmu05152	Tuberculosis	-12.1264	-9.82319
8_Member	GO Biological Processes	GO:0016064	immunoglobulin mediated immune response	-11.4957	-9.23727
8_Member	GO Biological Processes	GO:0002449	lymphocyte mediated immunity	-11.0522	-8.82662
8_Member	GO Biological Processes	GO:0002443	leukocyte mediated immunity	-10.0798	-7.93668
8_Member	GO Biological Processes	GO:0002396	MHC protein complex assembly	-8.93317	-6.86756
8_Member	GO Biological Processes	GO:0002501	peptide antigen assembly with MHC protein complex	-8.93317	-6.86756
8_Member	KEGG Pathway	mmu05321	Inflammatory bowel disease	-8.57939	-6.55425
8_Member	GO Biological Processes	GO:0002399	MHC class II protein complex assembly	-8.2415	-6.25324
8_Member	GO Biological Processes	GO:0002503	peptide antigen assembly with MHC class II protein complex	-8.2415	-6.25324
8_Member	KEGG Pathway	mmu05322	Systemic lupus erythematosus	-7.97309	-6.00927
8_Member	KEGG Pathway	mmu04659	Th17 cell differentiation	-7.07324	-5.18644
8_Member	KEGG Pathway	mmu04640	Hematopoietic cell lineage	-6.63774	-4.79398
8_Member	KEGG Pathway	mmu05323	Rheumatoid arthritis	-6.01299	-4.23028
8_Member	KEGG Pathway	mmu04658	Th1 and Th2 cell differentiation	-5.96654	-4.18667
8_Member	KEGG Pathway	mmu05310	Asthma	-5.73753	-3.97021
8_Member	GO Biological Processes	GO:0002381	immunoglobulin production involved in immunoglobulin-mediated immune response	-5.06534	-3.363
8_Member	KEGG Pathway	mmu04672	Intestinal immune network for IgA production	-4.30261	-2.66603
8_Member	GO Biological Processes	GO:0002377	immunoglobulin production	-2.235	-0.861216
8_Member	GO Biological Processes	GO:0002440	production of molecular mediator of immune response	-2.0012	-0.659502
9_Summary	WikiPathways	WP3626	Microglia pathogen phagocytosis pathway	-23.36	-20.4354
9_Member	WikiPathways	WP3626	Microglia pathogen phagocytosis pathway	-23.36	-20.4354
9_Member	KEGG Pathway	mmu04613	Neutrophil extracellular trap formation	-6.05104	-4.26404
9_Member	KEGG Pathway	mmu04670	Leukocyte transendothelial migration	-5.63926	-3.88146
9_Member	Reactome Gene Sets	R-MMU-1236973	Cross-presentation of particulate exogenous antigens (phagosomes)	-5.42267	-3.69724
9_Member	Reactome Gene Sets	R-MMU-9013423	RAC3 GTPase cycle	-5.16924	-3.45732
9_Member	KEGG Pathway	mmu05417	Lipid and atherosclerosis	-5.12247	-3.41176
9_Member	Reactome Gene Sets	R-MMU-9013149	RAC1 GTPase cycle	-4.94489	-3.25422
9_Member	GO Biological Processes	GO:0072593	reactive oxygen species metabolic process	-4.45658	-2.80023
9_Member	GO Biological Processes	GO:0045730	respiratory burst	-4.44015	-2.79223
9_Member	Reactome Gene Sets	R-MMU-9013404	RAC2 GTPase cycle	-4.43388	-2.78701
9_Member	Reactome Gene Sets	R-MMU-9012999	RHO GTPase cycle	-4.0588	-2.44016
9_Member	Reactome Gene Sets	R-MMU-9711123	Cellular response to chemical stress	-3.77972	-2.19576
9_Member	GO Biological Processes	GO:0042554	superoxide anion generation	-3.73801	-2.16174
9_Member	GO Biological Processes	GO:0006801	superoxide metabolic process	-3.65648	-2.09017
9_Member	Reactome Gene Sets	R-MMU-1222556	ROS and RNS production in phagocytes	-3.65648	-2.09017
9_Member	GO Biological Processes	GO:0050665	hydrogen peroxide biosynthetic process	-3.38873	-1.85891
9_Member	Reactome Gene Sets	R-MMU-5668599	RHO GTPases Activate NADPH Oxidases	-3.32656	-1.80306
9_Member	GO Biological Processes	GO:0042743	hydrogen peroxide metabolic process	-3.28783	-1.77055
9_Member	Reactome Gene Sets	R-MMU-194315	Signaling by Rho GTPases	-3.2415	-1.73207
9_Member	Reactome Gene Sets	R-MMU-9716542	Signaling by Rho GTPases, Miro GTPases and RHOBTB3	-3.11159	-1.62706
9_Member	GO Biological Processes	GO:1903409	reactive oxygen species biosynthetic process	-3.02655	-1.55364
9_Member	Reactome Gene Sets	R-MMU-3299685	Detoxification of Reactive Oxygen Species	-2.7886	-1.35218
9_Member	Reactome Gene Sets	R-MMU-4420097	VEGFA-VEGFR2 Pathway	-2.50953	-1.09743
9_Member	KEGG Pathway	mmu05020	Prion disease	-2.4904	-1.0803
9_Member	Reactome Gene Sets	R-MMU-194138	Signaling by VEGF	-2.33088	-0.946393
9_Member	Reactome Gene Sets	R-MMU-8953897	Cellular responses to stimuli	-2.15478	-0.795717
10_Summary	Reactome Gene Sets	R-MMU-6798695	Neutrophil degranulation	-20.8841	-17.9973
10_Member	Reactome Gene Sets	R-MMU-6798695	Neutrophil degranulation	-20.8841	-17.9973
11_Summary	GO Biological Processes	GO:0034341	response to interferon-gamma	-20.0495	-17.2296
11_Member	GO Biological Processes	GO:0034341	response to interferon-gamma	-20.0495	-17.2296
11_Member	GO Biological Processes	GO:0071346	cellular response to interferon-gamma	-12.7793	-10.4314
11_Member	GO Biological Processes	GO:0002237	response to molecule of bacterial origin	-9.29958	-7.21441
11_Member	GO Biological Processes	GO:0071216	cellular response to biotic stimulus	-8.16619	-6.18474
11_Member	GO Biological Processes	GO:0071219	cellular response to molecule of bacterial origin	-8.10841	-6.13366
11_Member	GO Biological Processes	GO:0032496	response to lipopolysaccharide	-7.08377	-5.19516
11_Member	GO Biological Processes	GO:0071222	cellular response to lipopolysaccharide	-6.93895	-5.06639
11_Member	GO Biological Processes	GO:0033993	response to lipid	-6.63808	-4.79398
11_Member	GO Biological Processes	GO:0071396	cellular response to lipid	-5.10849	-3.40019
12_Summary	KEGG Pathway	mmu05169	Epstein-Barr virus infection	-19.4898	-16.6999
12_Member	KEGG Pathway	mmu05169	Epstein-Barr virus infection	-19.4898	-16.6999
12_Member	KEGG Pathway	mmu05171	Coronavirus disease - COVID-19	-15.6821	-13.0872
12_Member	KEGG Pathway	mmu05168	Herpes simplex virus 1 infection	-14.877	-12.3424
12_Member	KEGG Pathway	mmu05164	Influenza A	-13.4601	-11.0505
12_Member	KEGG Pathway	mmu05162	Measles	-9.90839	-7.7844
12_Member	KEGG Pathway	mmu04621	NOD-like receptor signaling pathway	-8.1806	-6.1969
12_Member	KEGG Pathway	mmu05160	Hepatitis C	-6.5122	-4.67816
12_Member	KEGG Pathway	mmu05161	Hepatitis B	-2.9881	-1.51975
13_Summary	GO Biological Processes	GO:0060759	regulation of response to cytokine stimulus	-18.3342	-15.5857
13_Member	GO Biological Processes	GO:0060759	regulation of response to cytokine stimulus	-18.3342	-15.5857
13_Member	GO Biological Processes	GO:0001959	regulation of cytokine-mediated signaling pathway	-15.6395	-13.0537
13_Member	GO Biological Processes	GO:0060760	positive regulation of response to cytokine stimulus	-13.7166	-11.2784
13_Member	GO Biological Processes	GO:0001961	positive regulation of cytokine-mediated signaling pathway	-10.421	-8.25435
14_Summary	GO Biological Processes	GO:0019221	cytokine-mediated signaling pathway	-16.5	-13.8458
14_Member	GO Biological Processes	GO:0019221	cytokine-mediated signaling pathway	-16.5	-13.8458
14_Member	KEGG Pathway	mmu04062	Chemokine signaling pathway	-8.9008	-6.84331
14_Member	WikiPathways	WP2292	Chemokine signaling pathway	-8.45016	-6.436
14_Member	GO Biological Processes	GO:0060326	cell chemotaxis	-8.31085	-6.31569
14_Member	GO Biological Processes	GO:0030593	neutrophil chemotaxis	-7.73614	-5.7872
14_Member	GO Biological Processes	GO:0030595	leukocyte chemotaxis	-7.52605	-5.5955
14_Member	GO Biological Processes	GO:0071621	granulocyte chemotaxis	-7.31551	-5.40261
14_Member	GO Biological Processes	GO:1990266	neutrophil migration	-6.98779	-5.11124
14_Member	GO Biological Processes	GO:0097530	granulocyte migration	-6.45135	-4.62368
14_Member	GO Biological Processes	GO:0050900	leukocyte migration	-6.35806	-4.53975
14_Member	GO Biological Processes	GO:0006935	chemotaxis	-6.33017	-4.51341
14_Member	GO Biological Processes	GO:0042330	taxis	-6.29888	-4.48366
14_Member	GO Biological Processes	GO:0097529	myeloid leukocyte migration	-6.16311	-4.36445
14_Member	KEGG Pathway	mmu04060	Cytokine-cytokine receptor interaction	-6.10514	-4.31235
14_Member	KEGG Pathway	mmu04061	Viral protein interaction with cytokine and cytokine receptor	-4.77262	-3.09667
14_Member	GO Biological Processes	GO:0070098	chemokine-mediated signaling pathway	-3.60687	-2.04658
14_Member	GO Biological Processes	GO:0048247	lymphocyte chemotaxis	-3.38558	-1.85735
14_Member	GO Biological Processes	GO:0072676	lymphocyte migration	-3.29465	-1.77427
14_Member	GO Biological Processes	GO:1990868	response to chemokine	-3.22374	-1.71941
14_Member	GO Biological Processes	GO:1990869	cellular response to chemokine	-3.22374	-1.71941
14_Member	GO Biological Processes	GO:0071347	cellular response to interleukin-1	-2.96373	-1.49675
14_Member	Reactome Gene Sets	R-MMU-380108	Chemokine receptors bind chemokines	-2.86821	-1.41478
14_Member	GO Biological Processes	GO:0070555	response to interleukin-1	-2.50953	-1.09743
14_Member	GO Biological Processes	GO:0071674	mononuclear cell migration	-2.50953	-1.09743
14_Member	GO Biological Processes	GO:0034612	response to tumor necrosis factor	-2.30456	-0.924038
14_Member	GO Biological Processes	GO:0071356	cellular response to tumor necrosis factor	-2.09069	-0.736971
14_Member	Reactome Gene Sets	R-MMU-375276	Peptide ligand-binding receptors	-2.07525	-0.723118
14_Member	GO Biological Processes	GO:0031640	killing of cells of another organism	-2.02614	-0.68238
15_Summary	WikiPathways	WP1253	Type II interferon signaling (IFNG)	-14.9927	-12.45
15_Member	WikiPathways	WP1253	Type II interferon signaling (IFNG)	-14.9927	-12.45
15_Member	KEGG Pathway	mmu04217	Necroptosis	-4.68953	-3.01912
16_Summary	GO Biological Processes	GO:0002694	regulation of leukocyte activation	-14.1062	-11.6101
16_Member	GO Biological Processes	GO:0002694	regulation of leukocyte activation	-14.1062	-11.6101
16_Member	GO Biological Processes	GO:0070663	regulation of leukocyte proliferation	-13.8166	-11.3558
16_Member	GO Biological Processes	GO:1903037	regulation of leukocyte cell-cell adhesion	-13.011	-10.6416
16_Member	GO Biological Processes	GO:0050863	regulation of T cell activation	-12.0998	-9.80124
16_Member	GO Biological Processes	GO:0050870	positive regulation of T cell activation	-11.3082	-9.06236
16_Member	GO Biological Processes	GO:1903039	positive regulation of leukocyte cell-cell adhesion	-11.2268	-8.98915
16_Member	GO Biological Processes	GO:0032944	regulation of mononuclear cell proliferation	-11.0893	-8.85572
16_Member	GO Biological Processes	GO:1903706	regulation of hemopoiesis	-10.5377	-8.36059
16_Member	GO Biological Processes	GO:0022407	regulation of cell-cell adhesion	-10.4256	-8.25554
16_Member	GO Biological Processes	GO:0050670	regulation of lymphocyte proliferation	-10.3886	-8.22541
16_Member	GO Biological Processes	GO:0051249	regulation of lymphocyte activation	-10.0021	-7.86861
16_Member	GO Biological Processes	GO:1902107	positive regulation of leukocyte differentiation	-9.98826	-7.86113
16_Member	GO Biological Processes	GO:1903708	positive regulation of hemopoiesis	-9.98826	-7.86113
16_Member	GO Biological Processes	GO:0022409	positive regulation of cell-cell adhesion	-9.65126	-7.55157
16_Member	GO Biological Processes	GO:0042129	regulation of T cell proliferation	-9.0866	-7.00992
16_Member	GO Biological Processes	GO:0002696	positive regulation of leukocyte activation	-8.98456	-6.91346
16_Member	GO Biological Processes	GO:0050867	positive regulation of cell activation	-8.58907	-6.55506
16_Member	GO Biological Processes	GO:1902105	regulation of leukocyte differentiation	-8.33275	-6.33526
16_Member	GO Biological Processes	GO:0045582	positive regulation of T cell differentiation	-8.0407	-6.07036
16_Member	GO Biological Processes	GO:0045785	positive regulation of cell adhesion	-7.52639	-5.5955
16_Member	GO Biological Processes	GO:0046634	regulation of alpha-beta T cell activation	-7.51111	-5.58256
16_Member	GO Biological Processes	GO:0045580	regulation of T cell differentiation	-7.44373	-5.52112
16_Member	GO Biological Processes	GO:0045621	positive regulation of lymphocyte differentiation	-7.36646	-5.45163
16_Member	GO Biological Processes	GO:0070665	positive regulation of leukocyte proliferation	-7.29863	-5.38765
16_Member	GO Biological Processes	GO:0045619	regulation of lymphocyte differentiation	-7.18471	-5.28511
16_Member	GO Biological Processes	GO:0051251	positive regulation of lymphocyte activation	-7.1371	-5.24116
16_Member	GO Biological Processes	GO:0046635	positive regulation of alpha-beta T cell activation	-6.51554	-4.67989
16_Member	GO Biological Processes	GO:0050671	positive regulation of lymphocyte proliferation	-5.45746	-3.71549
16_Member	GO Biological Processes	GO:0032946	positive regulation of mononuclear cell proliferation	-5.39675	-3.67257
16_Member	GO Biological Processes	GO:0042102	positive regulation of T cell proliferation	-5.11583	-3.40633
16_Member	GO Biological Processes	GO:2000515	negative regulation of CD4-positive, alpha-beta T cell activation	-5.06822	-3.3647
16_Member	GO Biological Processes	GO:2000514	regulation of CD4-positive, alpha-beta T cell activation	-4.90223	-3.21615
16_Member	GO Biological Processes	GO:0046638	positive regulation of alpha-beta T cell differentiation	-4.77325	-3.09667
16_Member	GO Biological Processes	GO:0046637	regulation of alpha-beta T cell differentiation	-4.76623	-3.0914
16_Member	GO Biological Processes	GO:0046636	negative regulation of alpha-beta T cell activation	-4.30261	-2.66603
16_Member	GO Biological Processes	GO:2001185	regulation of CD8-positive, alpha-beta T cell activation	-3.83535	-2.24412
16_Member	GO Biological Processes	GO:0045581	negative regulation of T cell differentiation	-3.82973	-2.23942
16_Member	GO Biological Processes	GO:0043370	regulation of CD4-positive, alpha-beta T cell differentiation	-3.78319	-2.19742
16_Member	GO Biological Processes	GO:0045620	negative regulation of lymphocyte differentiation	-3.44465	-1.90192
16_Member	GO Biological Processes	GO:1903707	negative regulation of hemopoiesis	-3.41784	-1.88081
16_Member	GO Biological Processes	GO:0043371	negative regulation of CD4-positive, alpha-beta T cell differentiation	-3.32656	-1.80306
16_Member	GO Biological Processes	GO:0046639	negative regulation of alpha-beta T cell differentiation	-3.06289	-1.58546
16_Member	GO Biological Processes	GO:0043372	positive regulation of CD4-positive, alpha-beta T cell differentiation	-2.83943	-1.39197
16_Member	GO Biological Processes	GO:1902106	negative regulation of leukocyte differentiation	-2.76187	-1.32609
16_Member	GO Biological Processes	GO:2000516	positive regulation of CD4-positive, alpha-beta T cell activation	-2.517	-1.10308
16_Member	GO Biological Processes	GO:0002643	regulation of tolerance induction	-2.46089	-1.06017
17_Summary	WikiPathways	WP3625	Tyrobp causal network in microglia	-14.0733	-11.5916
17_Member	WikiPathways	WP3625	Tyrobp causal network in microglia	-14.0733	-11.5916
18_Summary	GO Biological Processes	GO:0045321	leukocyte activation	-13.9972	-11.5226
18_Member	GO Biological Processes	GO:0045321	leukocyte activation	-13.9972	-11.5226
18_Member	GO Biological Processes	GO:0001775	cell activation	-13.3947	-10.991
18_Member	GO Biological Processes	GO:0002521	leukocyte differentiation	-12.796	-10.4428
18_Member	GO Biological Processes	GO:0030097	hemopoiesis	-11.6983	-9.43131
18_Member	GO Biological Processes	GO:1903131	mononuclear cell differentiation	-9.45511	-7.36462
18_Member	GO Biological Processes	GO:0042110	T cell activation	-7.87939	-5.91773
18_Member	GO Biological Processes	GO:0046649	lymphocyte activation	-7.48439	-5.55783
18_Member	GO Biological Processes	GO:0030098	lymphocyte differentiation	-6.95084	-5.07653
18_Member	GO Biological Processes	GO:0030217	T cell differentiation	-6.73923	-4.88046
19_Summary	GO Biological Processes	GO:0032481	positive regulation of type I interferon production	-13.8415	-11.3739
19_Member	GO Biological Processes	GO:0032481	positive regulation of type I interferon production	-13.8415	-11.3739
19_Member	GO Biological Processes	GO:0032728	positive regulation of interferon-beta production	-12.5562	-10.2237
19_Member	GO Biological Processes	GO:0032479	regulation of type I interferon production	-12.1283	-9.82319
19_Member	GO Biological Processes	GO:0032648	regulation of interferon-beta production	-10.5519	-8.3641
19_Member	GO Biological Processes	GO:0032727	positive regulation of interferon-alpha production	-8.42627	-6.41679
19_Member	GO Biological Processes	GO:0032647	regulation of interferon-alpha production	-7.75233	-5.79919
19_Member	GO Biological Processes	GO:0002753	cytoplasmic pattern recognition receptor signaling pathway	-7.71096	-5.76824
19_Member	GO Biological Processes	GO:0098586	cellular response to virus	-6.73349	-4.8781
19_Member	GO Biological Processes	GO:0039528	cytoplasmic pattern recognition receptor signaling pathway in response to virus	-4.95623	-3.26325
19_Member	GO Biological Processes	GO:0030522	intracellular receptor signaling pathway	-3.90584	-2.30442
19_Member	GO Biological Processes	GO:0043330	response to exogenous dsRNA	-2.69228	-1.26096
19_Member	GO Biological Processes	GO:0071360	cellular response to exogenous dsRNA	-2.67036	-1.24283
19_Member	GO Biological Processes	GO:0043331	response to dsRNA	-2.47451	-1.06844
19_Member	GO Biological Processes	GO:0071359	cellular response to dsRNA	-2.28446	-0.906757
20_Summary	GO Biological Processes	GO:0002695	negative regulation of leukocyte activation	-13.0506	-10.67
20_Member	GO Biological Processes	GO:0002695	negative regulation of leukocyte activation	-13.0506	-10.67
20_Member	GO Biological Processes	GO:0050866	negative regulation of cell activation	-12.0473	-9.75799
20_Member	GO Biological Processes	GO:0051250	negative regulation of lymphocyte activation	-9.80907	-7.6974
20_Member	GO Biological Processes	GO:0001818	negative regulation of cytokine production	-8.76221	-6.71792
20_Member	GO Biological Processes	GO:1903038	negative regulation of leukocyte cell-cell adhesion	-8.05414	-6.0816
20_Member	GO Biological Processes	GO:0050868	negative regulation of T cell activation	-7.73363	-5.78677
20_Member	GO Biological Processes	GO:0070664	negative regulation of leukocyte proliferation	-6.49709	-4.66465
20_Member	GO Biological Processes	GO:0022408	negative regulation of cell-cell adhesion	-6.05104	-4.26404
20_Member	GO Biological Processes	GO:0007162	negative regulation of cell adhesion	-5.69333	-3.93147
20_Member	GO Biological Processes	GO:0050672	negative regulation of lymphocyte proliferation	-4.92495	-3.23544
20_Member	GO Biological Processes	GO:0032945	negative regulation of mononuclear cell proliferation	-4.88612	-3.20231
20_Member	GO Biological Processes	GO:0042130	negative regulation of T cell proliferation	-3.82659	-2.2381
20_Member	GO Biological Processes	GO:0032689	negative regulation of interferon-gamma production	-3.38558	-1.85735
20_Member	GO Biological Processes	GO:0046006	regulation of activated T cell proliferation	-3.19526	-1.69317
20_Member	GO Biological Processes	GO:0046007	negative regulation of activated T cell proliferation	-2.7497	-1.3152
